# Supplementary material for: LncRNA profile study reveals a seven-lncRNA signature predicts the prognosis of patients with colorectal cancer
Source: Biomark Res. 2020 Feb 28;8:8. doi: 10.1186/s40364-020-00187-3 (PMC7047379; doi:10.1186/s40364-020-00187-3)
Supplement: Supplementary file 3 — Additional file 3 Table S5. Gene set enrichment analysis (GSEA) results of GSE39582 cohort. [file 40364_2020_187_MOESM3_ESM.xlsx]

## Sheet: Sheet1
Table S2. Gene set enrichment analysis (GSEA) results of GSE39582 cohort.
Pathway	ES	NES	NOM p-val
REACTOME_RNA_POLYMERASE_I_TRANSCRIPTION_TERMINATION	0.525675	1.57949	0.00504541
REACTOME_PD_1_SIGNALING	0.755925	1.56669	0.00806452
REACTOME_RESOLUTION_OF_D_LOOP_STRUCTURES	0.649123	1.50416	0.016016
REACTOME_HOMOLOGOUS_DNA_PAIRING_AND_STRAND_EXCHANGE	0.600283	1.4974	0.026026
REACTOME_RESOLUTION_OF_D_LOOP_STRUCTURES_THROUGH_SYNTHESIS_DEPENDENT_STRAND_ANNEALING_SDSA	0.659182	1.49685	0.019019
REACTOME_SYNDECAN_INTERACTIONS	0.751257	1.4837	0.017
REACTOME_ELASTIC_FIBRE_FORMATION	0.750038	1.48279	0.01
REACTOME_GAP_JUNCTION_ASSEMBLY	0.617776	1.47902	0.0110331
REACTOME_G_BETA:GAMMA_SIGNALLING_THROUGH_PI3KGAMMA	0.62687	1.47272	0.0290581
REACTOME_PROTEIN_METHYLATION	0.586406	1.47201	0.0330237
REACTOME_RUNX2_REGULATES_OSTEOBLAST_DIFFERENTIATION	0.701934	1.4713	0.014014
REACTOME_G_PROTEIN_BETA:GAMMA_SIGNALLING	0.613356	1.47063	0.021
REACTOME_PHOSPHORYLATION_OF_CD3_AND_TCR_ZETA_CHAINS	0.742501	1.46797	0.0332997
REACTOME_POST_CHAPERONIN_TUBULIN_FOLDING_PATHWAY	0.528079	1.46304	0.0509014
REACTOME_CROSS_PRESENTATION_OF_SOLUBLE_EXOGENOUS_ANTIGENS_ENDOSOMES	0.41939	1.45709	0.024218
REACTOME_MOLECULES_ASSOCIATED_WITH_ELASTIC_FIBRES	0.746527	1.44568	0.014
REACTOME_HDR_THROUGH_SINGLE_STRAND_ANNEALING_SSA	0.569196	1.44407	0.0410822
REACTOME_HDR_THROUGH_HOMOLOGOUS_RECOMBINATION_HRR	0.531737	1.43683	0.037
REACTOME_ECM_PROTEOGLYCANS	0.714821	1.43474	0.009
REACTOME_GENERATION_OF_SECOND_MESSENGER_MOLECULES	0.661253	1.42627	0.055
REACTOME_KSRP_KHSRP_BINDS_AND_DESTABILIZES_MRNA	0.496551	1.41286	0.0550847
REACTOME_CELL_EXTRACELLULAR_MATRIX_INTERACTIONS	0.618091	1.40954	0.029382
REACTOME_TRANSPORT_OF_CONNEXONS_TO_THE_PLASMA_MEMBRANE	0.61029	1.40638	0.0703206
REACTOME_IMMUNOREGULATORY_INTERACTIONS_BETWEEN_A_LYMPHOID_AND_A_NON_LYMPHOID_CELL	0.584971	1.40611	0.027
REACTOME_ACTIVATION_OF_ATR_IN_RESPONSE_TO_REPLICATION_STRESS	0.564536	1.40447	0.0803213
REACTOME_BUDDING_AND_MATURATION_OF_HIV_VIRION	0.408297	1.40051	0.0760499
REACTOME_INTRAFLAGELLAR_TRANSPORT	0.532262	1.3987	0.018
REACTOME_ASSEMBLY_OF_COLLAGEN_FIBRILS_AND_OTHER_MULTIMERIC_STRUCTURES	0.735075	1.39827	0.025
REACTOME_TRAF6_MEDIATED_INDUCTION_OF_TAK1_COMPLEX_WITHIN_TLR4_COMPLEX	0.656215	1.39436	0.034413
REACTOME_MHC_CLASS_II_ANTIGEN_PRESENTATION	0.507039	1.39324	0.009
REACTOME_COSTIMULATION_BY_THE_CD28_FAMILY	0.560012	1.38859	0.021
REACTOME_THE_ROLE_OF_NEF_IN_HIV_1_REPLICATION_AND_DISEASE_PATHOGENESIS	0.598307	1.38713	0.038038
REACTOME_INTEGRIN_CELL_SURFACE_INTERACTIONS	0.70695	1.38347	0.022
REACTOME_TRANSCRIPTIONAL_REGULATION_BY_RUNX2	0.542368	1.37838	0.006
REACTOME_FORMATION_OF_TUBULIN_FOLDING_INTERMEDIATES_BY_CCT_TRIC	0.482122	1.37595	0.0857741
REACTOME_ACTIVATION_OF_MATRIX_METALLOPROTEINASES	0.665497	1.37477	0.023
REACTOME_ASYMMETRIC_LOCALIZATION_OF_PCP_PROTEINS	0.43389	1.3715	0.031
REACTOME_RUNX2_REGULATES_BONE_DEVELOPMENT	0.67091	1.37055	0.009
REACTOME_EXTRACELLULAR_MATRIX_ORGANIZATION	0.635046	1.36518	0.022
REACTOME_SIGNALING_BY_PDGF	0.643288	1.36345	0.023
REACTOME_ENDOSOMAL_SORTING_COMPLEX_REQUIRED_FOR_TRANSPORT_ESCRT	0.368973	1.36179	0.0880649
REACTOME_METABOLISM_OF_NITRIC_OXIDE:_ENOS_ACTIVATION_AND_REGULATION	0.638997	1.36027	0.0330661
REACTOME_SCAVENGING_BY_CLASS_A_RECEPTORS	0.775161	1.35965	0.016
REACTOME_KINESINS	0.503226	1.3585	0.035
REACTOME_G1_S_DNA_DAMAGE_CHECKPOINTS	0.434831	1.35837	0.043043
REACTOME_CTLA4_INHIBITORY_SIGNALING	0.599045	1.35701	0.0440882
REACTOME_PROCESSING_OF_DNA_DOUBLE_STRAND_BREAK_ENDS	0.482596	1.35683	0.043
REACTOME_TCR_SIGNALING	0.461939	1.35572	0.033
REACTOME_SYNTHESIS_OF_IP3_AND_IP4_IN_THE_CYTOSOL	0.536544	1.35524	0.033033
REACTOME_VIRAL_MESSENGER_RNA_SYNTHESIS	0.403604	1.35494	0.0716448
REACTOME_COLLAGEN_FORMATION	0.656424	1.35466	0.039
REACTOME_COLLAGEN_BIOSYNTHESIS_AND_MODIFYING_ENZYMES	0.663041	1.35391	0.052
REACTOME_G2_M_CHECKPOINTS	0.438776	1.35324	0.057
REACTOME_REGULATION_OF_TP53_EXPRESSION_AND_DEGRADATION	0.584324	1.35318	0.009
REACTOME_CHONDROITIN_SULFATE_BIOSYNTHESIS	0.686269	1.35151	0.0750751
REACTOME_G_BETA:GAMMA_SIGNALLING_THROUGH_CDC42	0.602422	1.35089	0.077621
REACTOME_DEFECTIVE_B4GALT7_CAUSES_EDS_PROGEROID_TYPE	0.659975	1.35062	0.0541625
REACTOME_DETOXIFICATION_OF_REACTIVE_OXYGEN_SPECIES	0.588717	1.34902	0.025
REACTOME_GPVI_MEDIATED_ACTIVATION_CASCADE	0.637507	1.34812	0.023
REACTOME_GAP_JUNCTION_TRAFFICKING_AND_REGULATION	0.526756	1.34642	0.039039
REACTOME_A_TETRASACCHARIDE_LINKER_SEQUENCE_IS_REQUIRED_FOR_GAG_SYNTHESIS	0.609748	1.34506	0.0551102
REACTOME_AURKA_ACTIVATION_BY_TPX2	0.511581	1.34301	0.034
REACTOME_MRNA_DECAY_BY_3_TO_5_EXORIBONUCLEASE	0.547642	1.34221	0.0719425
REACTOME_DEFECTIVE_TPR_MAY_CONFER_SUSCEPTIBILITY_TOWARDS_THYROID_PAPILLARY_CARCINOMA_TPC	0.469307	1.34055	0.0695565
REACTOME_DEADENYLATION_OF_MRNA	0.504462	1.33957	0.0600203
REACTOME_COLLAGEN_DEGRADATION	0.692666	1.33803	0.052
REACTOME_HEDGEHOG_ON_STATE	0.464482	1.33698	0.017
REACTOME_TRISTETRAPROLIN_TTP_ZFP36_BINDS_AND_DESTABILIZES_MRNA	0.506304	1.33635	0.0765253
REACTOME_CELL_CYCLE_CHECKPOINTS	0.45528	1.33591	0.063
REACTOME_ANTIGEN_PROCESSING_CROSS_PRESENTATION	0.446316	1.33046	0.057
REACTOME_NICOTINAMIDE_SALVAGING	0.640615	1.32848	0.038038
REACTOME_RHO_GTPASES_ACTIVATE_NADPH_OXIDASES	0.625499	1.3278	0.0661323
REACTOME_COLLAGEN_CHAIN_TRIMERIZATION	0.708662	1.32673	0.07
REACTOME_G2_M_DNA_DAMAGE_CHECKPOINT	0.476444	1.32636	0.056
REACTOME_NUCLEAR_IMPORT_OF_REV_PROTEIN	0.450536	1.32561	0.0805639
REACTOME_CROSSLINKING_OF_COLLAGEN_FIBRILS	0.740137	1.32541	0.0911824
REACTOME_REGULATION_OF_FZD_BY_UBIQUITINATION	0.603303	1.32381	0.0471888
REACTOME_NUCLEAR_PORE_COMPLEX_NPC_DISASSEMBLY	0.464715	1.32043	0.0844221
REACTOME_HEPARAN_SULFATE_HEPARIN_HS_GAG_METABOLISM	0.546144	1.32022	0.026
REACTOME_INTERLEUKIN_10_SIGNALING	0.669773	1.31701	0.058
REACTOME_TP53_REGULATES_TRANSCRIPTION_OF_CELL_CYCLE_GENES	0.560701	1.31619	0.031
REACTOME_CREATION_OF_C4_AND_C2_ACTIVATORS	0.725494	1.31511	0.05005
REACTOME_DAP12_INTERACTIONS	0.595301	1.31198	0.043043
REACTOME_PREFOLDIN_MEDIATED_TRANSFER_OF_SUBSTRATE_TO_CCT_TRIC	0.400895	1.31007	0.143483
REACTOME_INITIAL_TRIGGERING_OF_COMPLEMENT	0.705767	1.30912	0.039039
REACTOME_HOMOLOGY_DIRECTED_REPAIR	0.460987	1.30725	0.051
REACTOME_RECRUITMENT_OF_NUMA_TO_MITOTIC_CENTROSOMES	0.492747	1.30588	0.037
REACTOME_THE_NLRP3_INFLAMMASOME	0.609772	1.30483	0.0573441
REACTOME_NUCLEAR_ENVELOPE_BREAKDOWN	0.436009	1.30331	0.082
REACTOME_DISEASES_ASSOCIATED_WITH_GLYCOSAMINOGLYCAN_METABOLISM	0.597471	1.30279	0.067
REACTOME_RECYCLING_PATHWAY_OF_L1	0.523882	1.30222	0.045
REACTOME_RHO_GTPASES_ACTIVATE_CIT	0.60676	1.30102	0.0931864
REACTOME_CENTROSOME_MATURATION	0.492589	1.29971	0.045
REACTOME_HS_GAG_BIOSYNTHESIS	0.576403	1.29963	0.029
REACTOME_CHONDROITIN_SULFATE_DERMATAN_SULFATE_METABOLISM	0.589421	1.29924	0.068
REACTOME_TRANSPORT_OF_THE_SLBP_DEPENDANT_MATURE_MRNA	0.44503	1.29895	0.10161
REACTOME_DEGRADATION_OF_THE_EXTRACELLULAR_MATRIX	0.6101	1.29854	0.051
REACTOME_COOPERATION_OF_PREFOLDIN_AND_TRIC_CCT_IN_ACTIN_AND_TUBULIN_FOLDING	0.402399	1.29814	0.137131
REACTOME_DAP12_SIGNALING	0.621169	1.29688	0.048
REACTOME_RHO_GTPASES_ACTIVATE_PAKS	0.600999	1.29631	0.111895
REACTOME_E2F_MEDIATED_REGULATION_OF_DNA_REPLICATION	0.573931	1.29288	0.114458
REACTOME_TRNA_PROCESSING	0.404678	1.29069	0.068
REACTOME_CASPASE_ACTIVATION_VIA_EXTRINSIC_APOPTOTIC_SIGNALLING_PATHWAY	0.577417	1.29024	0.043
REACTOME_DISEASES_OF_IMMUNE_SYSTEM	0.574343	1.2902	0.0980981
REACTOME_MITOTIC_PROMETAPHASE	0.48609	1.28965	0.065
REACTOME_DNA_DOUBLE_STRAND_BREAK_REPAIR	0.456995	1.28808	0.044
REACTOME_INFLAMMASOMES	0.61588	1.28657	0.0522088
REACTOME_DEADENYLATION_DEPENDENT_MRNA_DECAY	0.428997	1.28422	0.072
REACTOME_PROTEIN_FOLDING	0.415711	1.28421	0.031
REACTOME_GLUCAGON_TYPE_LIGAND_RECEPTORS	0.537849	1.28406	0.0740741
REACTOME_RHO_GTPASES_ACTIVATE_FORMINS	0.484876	1.28387	0.066
REACTOME_SYNTHESIS_OF_GLYCOSYLPHOSPHATIDYLINOSITOL_GPI	0.493852	1.28013	0.106122
REACTOME_COPI_DEPENDENT_GOLGI_TO_ER_RETROGRADE_TRAFFIC	0.40936	1.27981	0.047
REACTOME_REGULATION_OF_TP53_ACTIVITY_THROUGH_PHOSPHORYLATION	0.475372	1.27912	0.05
REACTOME_NON_INTEGRIN_MEMBRANE_ECM_INTERACTIONS	0.628813	1.27732	0.088
REACTOME_TP53_REGULATES_TRANSCRIPTION_OF_GENES_INVOLVED_IN_G2_CELL_CYCLE_ARREST	0.583524	1.27677	0.109768
REACTOME_DOWNSTREAM_TCR_SIGNALING	0.411961	1.2766	0.077
REACTOME_TAK1_ACTIVATES_NFKB_BY_PHOSPHORYLATION_AND_ACTIVATION_OF_IKKS_COMPLEX	0.447228	1.27606	0.102616
REACTOME_FCGR_ACTIVATION	0.670284	1.27584	0.109438
REACTOME_EXPORT_OF_VIRAL_RIBONUCLEOPROTEINS_FROM_NUCLEUS	0.45834	1.27555	0.113797
REACTOME_MET_ACTIVATES_PTK2_SIGNALING	0.660543	1.27495	0.088
REACTOME_SMOOTH_MUSCLE_CONTRACTION	0.599277	1.27415	0.134
REACTOME_PROSTACYCLIN_SIGNALLING_THROUGH_PROSTACYCLIN_RECEPTOR	0.573252	1.27166	0.12286
REACTOME_RESPONSE_TO_ELEVATED_PLATELET_CYTOSOLIC_CA2PLUS	0.587342	1.27154	0.021
REACTOME_TRANSPORT_OF_MATURE_MRNAS_DERIVED_FROM_INTRONLESS_TRANSCRIPTS	0.428654	1.26576	0.138973
REACTOME_TRNA_PROCESSING_IN_THE_NUCLEUS	0.396982	1.26476	0.119718
REACTOME_GLYCOGEN_BREAKDOWN_GLYCOGENOLYSIS	0.592344	1.26441	0.10331
REACTOME_INTERACTIONS_OF_VPR_WITH_HOST_CELLULAR_PROTEINS	0.417485	1.26417	0.139839
REACTOME_REGULATION_OF_IFNA_SIGNALING	0.498962	1.26358	0.115035
REACTOME_HSF1_DEPENDENT_TRANSACTIVATION	0.485821	1.26327	0.0900901
REACTOME_NEF_MEDIATES_DOWN_MODULATION_OF_CELL_SURFACE_RECEPTORS_BY_RECRUITING_THEM_TO_CLATHRIN_ADAPTERS	0.528495	1.26252	0.0996979
REACTOME_MITOTIC_METAPHASE_AND_ANAPHASE	0.419359	1.26155	0.101
REACTOME_KERATAN_SULFATE_BIOSYNTHESIS	0.603573	1.26109	0.048
REACTOME_CD28_CO_STIMULATION	0.543065	1.26107	0.051
REACTOME_NOTCH3_INTRACELLULAR_DOMAIN_REGULATES_TRANSCRIPTION	0.560573	1.26061	0.0601202
REACTOME_ANCHORING_OF_THE_BASAL_BODY_TO_THE_PLASMA_MEMBRANE	0.473776	1.25738	0.056
REACTOME_STABILIZATION_OF_P53	0.374881	1.25701	0.139558
REACTOME_CILIUM_ASSEMBLY	0.456985	1.25684	0.034
REACTOME_PRESYNAPTIC_FUNCTION_OF_KAINATE_RECEPTORS	0.539675	1.25552	0.138833
REACTOME_RESOLUTION_OF_SISTER_CHROMATID_COHESION	0.483685	1.25529	0.111
REACTOME_CELL_SURFACE_INTERACTIONS_AT_THE_VASCULAR_WALL	0.56318	1.25491	0.029
REACTOME_RHO_GTPASE_EFFECTORS	0.473575	1.2545	0.013
REACTOME_REGULATION_OF_TP53_ACTIVITY	0.445589	1.25421	0.021
REACTOME_ADP_SIGNALLING_THROUGH_P2Y_PURINOCEPTOR_12	0.550478	1.25384	0.131394
REACTOME_NUCLEOSOME_ASSEMBLY	0.489033	1.25175	0.124124
REACTOME_PLASMA_LIPOPROTEIN_ASSEMBLY	0.656651	1.25102	0.104104
REACTOME_MITOTIC_SPINDLE_CHECKPOINT	0.474057	1.25002	0.129
REACTOME_BRANCHED_CHAIN_AMINO_ACID_CATABOLISM	0.560586	1.24889	0.114458
REACTOME_MITOTIC_G2_G2_M_PHASES	0.416723	1.24689	0.055
REACTOME_SIGNALING_BY_ERYTHROPOIETIN	0.548528	1.24546	0.0850851
REACTOME_FOXO_MEDIATED_TRANSCRIPTION_OF_CELL_DEATH_GENES	0.565544	1.24503	0.10331
REACTOME_CLASS_B_2_SECRETIN_FAMILY_RECEPTORS	0.480472	1.24455	0.038
REACTOME_CD28_DEPENDENT_PI3K_AKT_SIGNALING	0.60326	1.24029	0.078
REACTOME_CITRIC_ACID_CYCLE_TCA_CYCLE	0.449902	1.24013	0.156923
REACTOME_DNA_REPLICATION	0.38359	1.23849	0.165
REACTOME_ACTIVATION_OF_THE_PRE_REPLICATIVE_COMPLEX	0.499768	1.23682	0.1875
REACTOME_KERATAN_SULFATE_KERATIN_METABOLISM	0.56215	1.23555	0.078
REACTOME_TRNA_MODIFICATION_IN_THE_NUCLEUS_AND_CYTOSOL	0.464169	1.23506	0.097
REACTOME_O_GLYCOSYLATION_OF_TSR_DOMAIN_CONTAINING_PROTEINS	0.603398	1.23424	0.07
REACTOME_GRB2:SOS_PROVIDES_LINKAGE_TO_MAPK_SIGNALING_FOR_INTEGRINS	0.659992	1.23283	0.112112
REACTOME_FBXL7_DOWN_REGULATES_AURKA_DURING_MITOTIC_ENTRY_AND_IN_EARLY_MITOSIS	0.3157	1.2316	0.179752
REACTOME_REGULATION_OF_INSULIN_LIKE_GROWTH_FACTOR_IGF_TRANSPORT_AND_UPTAKE_BY_INSULIN_LIKE_GROWTH_FACTOR_BINDING_PROTEINS_IGFBPS	0.586253	1.2315	0.05
REACTOME_GLYCOSAMINOGLYCAN_METABOLISM	0.537073	1.23034	0.043
REACTOME_HIV_INFECTION	0.338344	1.23006	0.078
REACTOME_REGULATION_OF_RUNX2_EXPRESSION_AND_ACTIVITY	0.429089	1.22948	0.081
REACTOME_ATTENUATION_PHASE	0.465708	1.22936	0.156093
REACTOME_INTERLEUKIN_4_AND_INTERLEUKIN_13_SIGNALING	0.595004	1.22796	0.046
REACTOME_INTERACTIONS_OF_REV_WITH_HOST_CELLULAR_PROTEINS	0.415035	1.22617	0.161128
REACTOME_MET_PROMOTES_CELL_MOTILITY	0.581615	1.22528	0.127
REACTOME_SIGNALING_BY_CYTOSOLIC_FGFR1_FUSION_MUTANTS	0.578652	1.22473	0.115
REACTOME_HIV_LIFE_CYCLE	0.339016	1.22438	0.099
REACTOME_TOLL_LIKE_RECEPTOR_CASCADES	0.479783	1.22346	0.042
REACTOME_DNA_REPLICATION_PRE_INITIATION	0.371653	1.22168	0.190763
REACTOME_REGULATION_OF_PLK1_ACTIVITY_AT_G2_M_TRANSITION	0.452155	1.22099	0.102
REACTOME_DEPOLYMERISATION_OF_THE_NUCLEAR_LAMINA	0.499171	1.22025	0.171574
REACTOME_RIP_MEDIATED_NFKB_ACTIVATION_VIA_ZBP1	0.472911	1.22	0.157576
REACTOME_GLYCOGEN_METABOLISM	0.539027	1.21997	0.111
REACTOME_TOLL_LIKE_RECEPTOR_4_TLR4_CASCADE	0.454149	1.21962	0.061
REACTOME_TP53_REGULATES_TRANSCRIPTION_OF_ADDITIONAL_CELL_CYCLE_GENES_WHOSE_EXACT_ROLE_IN_THE_P53_PATHWAY_REMAIN_UNCERTAIN	0.566981	1.21918	0.102102
REACTOME_NCAM1_INTERACTIONS	0.586074	1.21877	0.093
REACTOME_ACTIVATION_OF_SMO	0.595833	1.21855	0.139
REACTOME_FCGAMMA_RECEPTOR_FCGR_DEPENDENT_PHAGOCYTOSIS	0.498718	1.21829	0.07
REACTOME_APOPTOTIC_FACTOR_MEDIATED_RESPONSE	0.525332	1.21797	0.151057
REACTOME_G_ALPHA_Z_SIGNALLING_EVENTS	0.504861	1.2155	0.093
REACTOME_PLATELET_HOMEOSTASIS	0.529826	1.21531	0.068
REACTOME_DNA_STRAND_ELONGATION	0.438298	1.21417	0.25154
REACTOME_INTERFERON_ALPHA_BETA_SIGNALING	0.490446	1.21412	0.181181
REACTOME_FCERI_MEDIATED_CAPLUS2_MOBILIZATION	0.593682	1.21287	0.108
REACTOME_MYOGENESIS	0.546779	1.21272	0.082
REACTOME_THE_ROLE_OF_GTSE1_IN_G2_M_PROGRESSION_AFTER_G2_CHECKPOINT	0.336758	1.21224	0.169509
REACTOME_ORGANELLE_BIOGENESIS_AND_MAINTENANCE	0.422288	1.21173	0.04
REACTOME_RHO_GTPASES_ACTIVATE_WASPS_AND_WAVES	0.504212	1.21112	0.117117
REACTOME_ASSOCIATION_OF_TRIC_CCT_WITH_TARGET_PROTEINS_DURING_BIOSYNTHESIS	0.447197	1.21103	0.126126
REACTOME_G_PROTEIN_ACTIVATION	0.47631	1.21085	0.162162
REACTOME_NUCLEAR_SIGNALING_BY_ERBB4	0.522156	1.20883	0.112
REACTOME_REGULATION_OF_APOPTOSIS	0.318518	1.20855	0.197286
REACTOME_ANTIGEN_ACTIVATES_B_CELL_RECEPTOR_BCR_LEADING_TO_GENERATION_OF_SECOND_MESSENGERS	0.579176	1.20693	0.134
REACTOME_SIGNALING_BY_HEDGEHOG	0.42076	1.20627	0.046
REACTOME_REGULATION_OF_ACTIN_DYNAMICS_FOR_PHAGOCYTIC_CUP_FORMATION	0.504185	1.2049	0.095
REACTOME_PLATELET_ACTIVATION_SIGNALING_AND_AGGREGATION	0.512788	1.20474	0.042
REACTOME_RRNA_MODIFICATION_IN_THE_NUCLEUS_AND_CYTOSOL	0.309344	1.20472	0.223849
REACTOME_HOST_INTERACTIONS_OF_HIV_FACTORS	0.356778	1.20403	0.124
REACTOME_BUTYRATE_RESPONSE_FACTOR_1_BRF1_BINDS_AND_DESTABILIZES_MRNA	0.477462	1.2009	0.186925
REACTOME_NUCLEOBASE_BIOSYNTHESIS	0.472989	1.20037	0.201663
REACTOME_INTERLEUKIN_2_FAMILY_SIGNALING	0.494832	1.19885	0.155
REACTOME_NITRIC_OXIDE_STIMULATES_GUANYLATE_CYCLASE	0.67906	1.19883	0.123123
REACTOME_PLATELET_SENSITIZATION_BY_LDL	0.554207	1.19644	0.164164
REACTOME_THROMBOXANE_SIGNALLING_THROUGH_TP_RECEPTOR	0.543612	1.19626	0.183551
REACTOME_BINDING_AND_UPTAKE_OF_LIGANDS_BY_SCAVENGER_RECEPTORS	0.627397	1.19558	0.11
REACTOME_NETRIN_1_SIGNALING	0.508763	1.19555	0.069
REACTOME_REGULATION_OF_RUNX3_EXPRESSION_AND_ACTIVITY	0.372243	1.19382	0.18018
REACTOME_REGULATION_OF_TP53_ACTIVITY_THROUGH_METHYLATION	0.57051	1.19376	0.168506
REACTOME_DISEASES_OF_GLYCOSYLATION	0.496779	1.19367	0.058
REACTOME_SUMOYLATION_OF_SUMOYLATION_PROTEINS	0.434006	1.19356	0.181727
REACTOME_COOPERATION_OF_PDCL_PHLP1_AND_TRIC_CCT_IN_G_PROTEIN_BETA_FOLDING	0.416501	1.19247	0.154
REACTOME_VEGFR2_MEDIATED_CELL_PROLIFERATION	0.518716	1.19206	0.144289
REACTOME_PCP_CE_PATHWAY	0.403138	1.19099	0.123
REACTOME_NCAM_SIGNALING_FOR_NEURITE_OUT_GROWTH	0.533618	1.19053	0.09
REACTOME_SIGNALING_BY_FGFR1_IN_DISEASE	0.534286	1.18942	0.091
REACTOME_EICOSANOID_LIGAND_BINDING_RECEPTORS	0.563934	1.1889	0.192346
REACTOME_SIGNAL_TRANSDUCTION_BY_L1	0.544597	1.18825	0.164164
REACTOME_NOTCH4_INTRACELLULAR_DOMAIN_REGULATES_TRANSCRIPTION	0.46343	1.18694	0.198783
REACTOME_P130CAS_LINKAGE_TO_MAPK_SIGNALING_FOR_INTEGRINS	0.614895	1.18433	0.190763
REACTOME_DNA_REPAIR	0.37498	1.18398	0.107
REACTOME_INTERLEUKIN_3_INTERLEUKIN_5_AND_GM_CSF_SIGNALING	0.460748	1.18369	0.18
REACTOME_CELLULAR_RESPONSE_TO_HEAT_STRESS	0.428925	1.18136	0.095
REACTOME_M_PHASE	0.395	1.18113	0.128
REACTOME_TP53_REGULATES_TRANSCRIPTION_OF_CELL_DEATH_GENES	0.501449	1.17986	0.104
REACTOME_SIGNALING_BY_THE_B_CELL_RECEPTOR_BCR	0.430051	1.17954	0.12
REACTOME_REGULATION_OF_KIT_SIGNALING	0.569951	1.17935	0.183551
REACTOME_CELL_CYCLE_MITOTIC	0.401819	1.17747	0.146
REACTOME_TRAF6_MEDIATED_NF_KB_ACTIVATION	0.455289	1.177	0.208208
REACTOME_ION_TRANSPORT_BY_P_TYPE_ATPASES	0.503248	1.17687	0.086
REACTOME_METABOLISM_OF_NON_CODING_RNA	0.383973	1.17636	0.197791
REACTOME_REGULATION_OF_TLR_BY_ENDOGENOUS_LIGAND	0.681939	1.17574	0.201201
REACTOME_TRANSCRIPTIONAL_REGULATION_BY_TP53	0.398792	1.17516	0.045
REACTOME_CASPASE_ACTIVATION_VIA_DEATH_RECEPTORS_IN_THE_PRESENCE_OF_LIGAND	0.575807	1.17408	0.19
REACTOME_PLATELET_AGGREGATION_PLUG_FORMATION	0.535189	1.17369	0.145
REACTOME_SYNTHESIS_OF_VERY_LONG_CHAIN_FATTY_ACYL_COAS	0.560194	1.17364	0.144
REACTOME_CONSTITUTIVE_SIGNALING_BY_AKT1_E17K_IN_CANCER	0.446172	1.17352	0.181363
REACTOME_TRAF6_MEDIATED_IRF7_ACTIVATION	0.409567	1.1732	0.22166
REACTOME_SIGNALING_BY_VEGF	0.48224	1.17316	0.088
REACTOME_FC_EPSILON_RECEPTOR_FCERI_SIGNALING	0.414577	1.17316	0.101
REACTOME_DDX58_IFIH1_MEDIATED_INDUCTION_OF_INTERFERON_ALPHA_BETA	0.420111	1.17313	0.115
REACTOME_SYNTHESIS_OF_LEUKOTRIENES_LT_AND_EOXINS_EX	0.557667	1.17242	0.177177
REACTOME_TIE2_SIGNALING	0.566992	1.17197	0.19019
REACTOME_ASSEMBLY_OF_THE_PRE_REPLICATIVE_COMPLEX	0.33341	1.17038	0.262146
REACTOME_CRMPS_IN_SEMA3A_SIGNALING	0.539537	1.1696	0.235944
REACTOME_SUMOYLATION_OF_DNA_DAMAGE_RESPONSE_AND_REPAIR_PROTEINS	0.406124	1.1695	0.143
REACTOME_G0_AND_EARLY_G1	0.522668	1.16795	0.202
REACTOME_TP53_REGULATES_TRANSCRIPTION_OF_DNA_REPAIR_GENES	0.363187	1.16762	0.217
REACTOME_SMAD2_SMAD3:SMAD4_HETEROTRIMER_REGULATES_TRANSCRIPTION	0.518313	1.16692	0.158
REACTOME_FANCONI_ANEMIA_PATHWAY	0.395147	1.16689	0.229757
REACTOME_INTERLEUKIN_RECEPTOR_SHC_SIGNALING	0.488098	1.16608	0.219659
REACTOME_REGULATION_OF_HSF1_MEDIATED_HEAT_SHOCK_RESPONSE	0.437921	1.16454	0.136
REACTOME_ATF4_ACTIVATES_GENES_IN_RESPONSE_TO_ENDOPLASMIC_RETICULUM_STRESS	0.483325	1.1645	0.19019
REACTOME_COMPLEMENT_CASCADE	0.615959	1.16438	0.165
REACTOME_PI3K_AKT_SIGNALING_IN_CANCER	0.509604	1.16398	0.058
REACTOME_DNA_DOUBLE_STRAND_BREAK_RESPONSE	0.427194	1.16377	0.184
REACTOME_SEMAPHORIN_INTERACTIONS	0.477391	1.16359	0.155
REACTOME_EPHA_MEDIATED_GROWTH_CONE_COLLAPSE	0.521624	1.16308	0.18
REACTOME_SIGNALING_BY_MET	0.486096	1.16294	0.13
REACTOME_CHROMOSOME_MAINTENANCE	0.404335	1.1629	0.219219
REACTOME_METABOLISM_OF_FOLATE_AND_PTERINES	0.505759	1.16265	0.21998
REACTOME_ORC1_REMOVAL_FROM_CHROMATIN	0.343588	1.16231	0.25
REACTOME_CDK_MEDIATED_PHOSPHORYLATION_AND_REMOVAL_OF_CDC6	0.333952	1.16227	0.241968
REACTOME_FGFR1_MUTANT_RECEPTOR_ACTIVATION	0.525631	1.162	0.156
REACTOME_INTERLEUKIN_20_FAMILY_SIGNALING	0.520787	1.16192	0.179179
REACTOME_DEGRADATION_OF_DVL	0.302839	1.16129	0.235772
REACTOME_NONHOMOLOGOUS_END_JOINING_NHEJ	0.435974	1.15975	0.2
REACTOME_RNA_POLYMERASE_II_TRANSCRIBES_SNRNA_GENES	0.353433	1.15971	0.163
REACTOME_ACTIVATION_OF_AMPK_DOWNSTREAM_OF_NMDARS	0.47439	1.15911	0.230924
REACTOME_SIGNAL_AMPLIFICATION	0.513631	1.15856	0.186
REACTOME_POLO_LIKE_KINASE_MEDIATED_EVENTS	0.53902	1.15582	0.270434
REACTOME_VEGFR2_MEDIATED_VASCULAR_PERMEABILITY	0.518385	1.15573	0.175175
REACTOME_MISCELLANEOUS_TRANSPORT_AND_BINDING_EVENTS	0.434598	1.15406	0.220322
REACTOME_TRANSLESION_SYNTHESIS_BY_Y_FAMILY_DNA_POLYMERASES_BYPASSES_LESIONS_ON_DNA_TEMPLATE	0.386653	1.15398	0.251509
REACTOME_NEGATIVE_REGULATION_OF_THE_PI3K_AKT_NETWORK	0.498009	1.15293	0.064
REACTOME_CGMP_EFFECTS	0.647358	1.15277	0.215215
REACTOME_METALLOPROTEASE_DUBS	0.447416	1.1501	0.251755
REACTOME_FGFR2_ALTERNATIVE_SPLICING	0.379503	1.14804	0.254323
REACTOME_AQUAPORIN_MEDIATED_TRANSPORT	0.489595	1.14691	0.166
REACTOME_PROCESSING_OF_INTRONLESS_PRE_MRNAS	0.453075	1.14682	0.281603
REACTOME_SWITCHING_OF_ORIGINS_TO_A_POST_REPLICATIVE_STATE	0.34418	1.14601	0.259519
REACTOME_ROLE_OF_PHOSPHOLIPIDS_IN_PHAGOCYTOSIS	0.537233	1.14455	0.214
REACTOME_PI_3K_CASCADE:FGFR3	0.549416	1.1444	0.235235
REACTOME_FCERI_MEDIATED_NF_KB_ACTIVATION	0.360128	1.14434	0.185
REACTOME_SUMOYLATION_OF_UBIQUITINYLATION_PROTEINS	0.422467	1.1441	0.228457
REACTOME_INTERFERON_SIGNALING	0.441037	1.14382	0.154
REACTOME_SIGNALING_BY_NTRK3_TRKC	0.526998	1.14372	0.243731
REACTOME_ACYL_CHAIN_REMODELLING_OF_PG	0.575135	1.14311	0.21
REACTOME_ADP_SIGNALLING_THROUGH_P2Y_PURINOCEPTOR_1	0.512986	1.14299	0.245
REACTOME_L1CAM_INTERACTIONS	0.450437	1.14206	0.137
REACTOME_TRANSLESION_SYNTHESIS_BY_POLH	0.386169	1.14182	0.311213
REACTOME_INTEGRIN_SIGNALING	0.547675	1.14063	0.191191
REACTOME_BETA_CATENIN_INDEPENDENT_WNT_SIGNALING	0.405959	1.13964	0.132
REACTOME_VASOPRESSIN_REGULATES_RENAL_WATER_HOMEOSTASIS_VIA_AQUAPORINS	0.482743	1.13875	0.195
REACTOME_INTERLEUKIN_1_SIGNALING	0.367809	1.13832	0.207
REACTOME_SIGNALING_BY_NTRK2_TRKB	0.525556	1.13623	0.206
REACTOME_RHO_GTPASES_ACTIVATE_ROCKS	0.50575	1.13595	0.301508
REACTOME_CONSTITUTIVE_SIGNALING_BY_ABERRANT_PI3K_IN_CANCER	0.534161	1.1358	0.118
REACTOME_TOLL_LIKE_RECEPTOR_TLR1:TLR2_CASCADE	0.420433	1.13473	0.167
REACTOME_CA2PLUS_PATHWAY	0.478139	1.13452	0.161
REACTOME_SEMA3A_PAK_DEPENDENT_AXON_REPULSION	0.457472	1.1341	0.295015
REACTOME_RHO_GTPASE_CYCLE	0.480102	1.13376	0.102
REACTOME_TGF_BETA_RECEPTOR_SIGNALING_IN_EMT_EPITHELIAL_TO_MESENCHYMAL_TRANSITION	0.519476	1.13235	0.306761
REACTOME_TOLL_LIKE_RECEPTOR_9_TLR9_CASCADE	0.410228	1.13209	0.16
REACTOME_PROCESSING_OF_CAPPED_INTRON_CONTAINING_PRE_MRNA	0.346445	1.13201	0.216
REACTOME_OTHER_SEMAPHORIN_INTERACTIONS	0.556869	1.13182	0.268268
REACTOME_DISASSEMBLY_OF_THE_DESTRUCTION_COMPLEX_AND_RECRUITMENT_OF_AXIN_TO_THE_MEMBRANE	0.418603	1.13168	0.237475
REACTOME_ROLE_OF_LAT2_NTAL_LAB_ON_CALCIUM_MOBILIZATION	0.587295	1.13148	0.242
REACTOME_HS_GAG_DEGRADATION	0.478057	1.12981	0.278278
REACTOME_SIGNALING_BY_FGFR_IN_DISEASE	0.449186	1.12928	0.152
REACTOME_DISEASES_ASSOCIATED_WITH_O_GLYCOSYLATION_OF_PROTEINS	0.535354	1.12761	0.153
REACTOME_SUMOYLATION_OF_RNA_BINDING_PROTEINS	0.379722	1.12757	0.243487
REACTOME_PI_3K_CASCADE:FGFR4	0.547265	1.12626	0.239479
REACTOME_TELOMERE_C_STRAND_LAGGING_STRAND_SYNTHESIS	0.39951	1.12527	0.311159
REACTOME_PRE_NOTCH_PROCESSING_IN_GOLGI	0.487008	1.12447	0.28672
REACTOME_NUCLEOTIDE_BINDING_DOMAIN_LEUCINE_RICH_REPEAT_CONTAINING_RECEPTOR_NLR_SIGNALING_PATHWAYS	0.455264	1.1237	0.2
REACTOME_FRS_MEDIATED_FGFR3_SIGNALING	0.51714	1.12348	0.264
REACTOME_INTERLEUKIN_6_FAMILY_SIGNALING	0.567297	1.12312	0.245
REACTOME_TRANSCRIPTION_OF_E2F_TARGETS_UNDER_NEGATIVE_CONTROL_BY_P107_RBL1_AND_P130_RBL2_IN_COMPLEX_WITH_HDAC1	0.5119	1.1226	0.309164
REACTOME_INOSITOL_PHOSPHATE_METABOLISM	0.415996	1.1219	0.207
REACTOME_EPH_EPHRIN_MEDIATED_REPULSION_OF_CELLS	0.485971	1.12093	0.208
REACTOME_HOST_INTERACTIONS_WITH_INFLUENZA_FACTORS	0.396153	1.12091	0.27027
REACTOME_GLYCOGEN_SYNTHESIS	0.537914	1.12007	0.306911
REACTOME_EXTRA_NUCLEAR_ESTROGEN_SIGNALING	0.509325	1.11915	0.167
REACTOME_SEMA4D_INDUCED_CELL_MIGRATION_AND_GROWTH_CONE_COLLAPSE	0.484782	1.1188	0.301715
REACTOME_METABOLISM_OF_AMINE_DERIVED_HORMONES	0.533168	1.11813	0.279559
REACTOME_GLYCOLYSIS	0.374991	1.11582	0.228
REACTOME_ENDOGENOUS_STEROLS	0.56322	1.11474	0.224
REACTOME_ACTIVATION_OF_APC_C_AND_APC_C:CDC20_MEDIATED_DEGRADATION_OF_MITOTIC_PROTEINS	0.314171	1.11291	0.303518
REACTOME_FACTORS_INVOLVED_IN_MEGAKARYOCYTE_DEVELOPMENT_AND_PLATELET_PRODUCTION	0.398752	1.11202	0.15
REACTOME_TRANSCRIPTION_OF_E2F_TARGETS_UNDER_NEGATIVE_CONTROL_BY_DREAM_COMPLEX	0.517531	1.11194	0.311311
REACTOME_ADRENALINE_NORADRENALINE_INHIBITS_INSULIN_SECRETION	0.519769	1.11188	0.29
REACTOME_BBSOME_MEDIATED_CARGO_TARGETING_TO_CILIUM	0.445523	1.10917	0.293467
REACTOME_G_ALPHA_12_13_SIGNALLING_EVENTS	0.448337	1.10876	0.202
REACTOME_TRANSLESION_SYNTHESIS_BY_POLK	0.419739	1.10863	0.340217
REACTOME_FCERI_MEDIATED_MAPK_ACTIVATION	0.512451	1.10743	0.264
REACTOME_APC_CDC20_MEDIATED_DEGRADATION_OF_NEK2A	0.405018	1.10721	0.338144
REACTOME_DNA_DAMAGE_BYPASS	0.384055	1.10687	0.305
REACTOME_FORMATION_OF_ATP_BY_CHEMIOSMOTIC_COUPLING	0.349021	1.10648	0.328457
REACTOME_DEFECTIVE_CFTR_CAUSES_CYSTIC_FIBROSIS	0.299072	1.1063	0.319473
REACTOME_SIGNALING_BY_SCF_KIT	0.467717	1.10433	0.251
REACTOME_TRIF_TICAM1_MEDIATED_TLR4_SIGNALING	0.38903	1.10428	0.238
REACTOME_PI_3K_CASCADE:FGFR1	0.504857	1.1042	0.291
REACTOME_TERMINATION_OF_TRANSLESION_DNA_SYNTHESIS	0.388603	1.10347	0.326613
REACTOME_CLASS_I_MHC_MEDIATED_ANTIGEN_PROCESSING_PRESENTATION	0.384143	1.10244	0.105
REACTOME_NEGATIVE_REGULATION_OF_FGFR1_SIGNALING	0.439766	1.10198	0.271
REACTOME_STING_MEDIATED_INDUCTION_OF_HOST_IMMUNE_RESPONSES	0.481074	1.09926	0.324215
REACTOME_REGULATION_OF_MITOTIC_CELL_CYCLE	0.324042	1.09915	0.317954
REACTOME_FRS_MEDIATED_FGFR4_SIGNALING	0.512441	1.09575	0.322
REACTOME_ACYL_CHAIN_REMODELLING_OF_PS	0.52097	1.09566	0.308
REACTOME_THE_CITRIC_ACID_TCA_CYCLE_AND_RESPIRATORY_ELECTRON_TRANSPORT	0.278813	1.09554	0.295
REACTOME_S_PHASE	0.35193	1.09532	0.312
REACTOME_CRISTAE_FORMATION	0.289516	1.09462	0.341076
REACTOME_SEMA4D_IN_SEMAPHORIN_SIGNALING	0.46576	1.09358	0.343029
REACTOME_RET_SIGNALING	0.459937	1.09348	0.261
REACTOME_LAGGING_STRAND_SYNTHESIS	0.39704	1.09306	0.341731
REACTOME_RESPIRATORY_ELECTRON_TRANSPORT_ATP_SYNTHESIS_BY_CHEMIOSMOTIC_COUPLING_AND_HEAT_PRODUCTION_BY_UNCOUPLING_PROTEINS	0.248967	1.09196	0.335686
REACTOME_G1_S_SPECIFIC_TRANSCRIPTION	0.478519	1.09156	0.347041
REACTOME_REGULATION_OF_SIGNALING_BY_CBL	0.477745	1.0912	0.347347
REACTOME_TRANSCRIPTIONAL_REGULATION_OF_WHITE_ADIPOCYTE_DIFFERENTIATION	0.439775	1.09071	0.224
REACTOME_REGULATION_OF_PYRUVATE_DEHYDROGENASE_PDH_COMPLEX	0.48408	1.09053	0.337362
REACTOME_RRNA_PROCESSING	0.274339	1.09041	0.33033
REACTOME_DOWNSTREAM_SIGNALING_OF_ACTIVATED_FGFR3	0.493227	1.08933	0.316
REACTOME_NEGATIVE_REGULATION_OF_FGFR3_SIGNALING	0.431026	1.08932	0.322645
REACTOME_DOWNSTREAM_SIGNALING_OF_ACTIVATED_FGFR4	0.499341	1.08794	0.315
REACTOME_TRANSCRIPTIONAL_ACTIVITY_OF_SMAD2_SMAD3:SMAD4_HETEROTRIMER	0.486104	1.08693	0.276
REACTOME_GLUCOSE_METABOLISM	0.356442	1.08587	0.278
REACTOME_BETA_DEFENSINS	0.466092	1.0857	0.353955
REACTOME_VITAMIN_B5_PANTOTHENATE_METABOLISM	0.501574	1.0852	0.35035
REACTOME_ACTIVATION_OF_IRF3_IRF7_MEDIATED_BY_TBK1_IKK_EPSILON	0.492222	1.08483	0.374239
REACTOME_RRNA_PROCESSING_IN_THE_NUCLEUS_AND_CYTOSOL	0.280094	1.08452	0.334334
REACTOME_TRIGLYCERIDE_CATABOLISM	0.518266	1.0843	0.314
REACTOME_CELLULAR_RESPONSE_TO_HYPOXIA	0.339139	1.08388	0.312
REACTOME_MITOTIC_G1_G1_S_PHASES	0.368438	1.08309	0.322
REACTOME_SIGNALING_BY_WNT	0.383081	1.08216	0.187
REACTOME_PERK_REGULATES_GENE_EXPRESSION	0.429749	1.08207	0.346
REACTOME_GLYCOGEN_STORAGE_DISEASES	0.478832	1.08194	0.371399
REACTOME_ION_CHANNEL_TRANSPORT	0.41835	1.08174	0.188
REACTOME_TRNA_AMINOACYLATION	0.320964	1.08084	0.352459
REACTOME_RNA_POLYMERASE_III_TRANSCRIPTION	0.349489	1.08082	0.328
REACTOME_O_LINKED_GLYCOSYLATION	0.496508	1.08031	0.241
REACTOME_MITOCHONDRIAL_TRANSLATION	0.270736	1.08015	0.332992
REACTOME_EPHB_MEDIATED_FORWARD_SIGNALING	0.428219	1.07948	0.322
REACTOME_PINK_PARKIN_MEDIATED_MITOPHAGY	0.361266	1.07866	0.366883
REACTOME_STIMULI_SENSING_CHANNELS	0.430293	1.07844	0.254
REACTOME_TCF_DEPENDENT_SIGNALING_IN_RESPONSE_TO_WNT	0.377603	1.07793	0.214
REACTOME_VXPX_CARGO_TARGETING_TO_CILIUM	0.448612	1.07748	0.370854
REACTOME_NICOTINATE_METABOLISM	0.513747	1.07742	0.318
REACTOME_INTERFERON_GAMMA_SIGNALING	0.470401	1.07725	0.279
REACTOME_NEDDYLATION	0.352678	1.07692	0.24
REACTOME_SIGNALING_BY_FGFR3	0.429195	1.07559	0.34
REACTOME_SIGNALING_BY_RECEPTOR_TYROSINE_KINASES	0.427826	1.07445	0.186
REACTOME_TNFR1_INDUCED_NFKAPPAB_SIGNALING_PATHWAY	0.357506	1.07437	0.369324
REACTOME_METABOLISM_OF_CARBOHYDRATES	0.403325	1.07255	0.23
REACTOME_SUMOYLATION_OF_DNA_REPLICATION_PROTEINS	0.381758	1.07119	0.346346
REACTOME_EPH_EPHRIN_SIGNALING	0.420995	1.07062	0.308
REACTOME_BIOSYNTHESIS_OF_THE_N_GLYCAN_PRECURSOR_DOLICHOL_LIPID_LINKED_OLIGOSACCHARIDE_LLO_AND_TRANSFER_TO_A_NASCENT_PROTEIN	0.410921	1.07037	0.326
REACTOME_HEDGEHOG_OFF_STATE	0.355978	1.07033	0.307
REACTOME_SUMOYLATION_OF_TRANSCRIPTION_FACTORS	0.546715	1.06894	0.344
REACTOME_RESPIRATORY_ELECTRON_TRANSPORT	0.245429	1.06855	0.380952
REACTOME_RAF_INDEPENDENT_MAPK1_3_ACTIVATION	0.504302	1.06852	0.372745
REACTOME_TRANSCRIPTIONAL_REGULATION_BY_RUNX1	0.378807	1.06852	0.26
REACTOME_DOWNSTREAM_SIGNAL_TRANSDUCTION	0.445002	1.06801	0.337
REACTOME_NUCLEAR_RECEPTOR_TRANSCRIPTION_PATHWAY	0.477825	1.06781	0.309
REACTOME_PKA_MEDIATED_PHOSPHORYLATION_OF_CREB	0.473292	1.06687	0.368737
REACTOME_FRS_MEDIATED_FGFR1_SIGNALING	0.470502	1.0658	0.359
REACTOME_TNFR2_NON_CANONICAL_NF_KB_PATHWAY	0.348772	1.0652	0.333
REACTOME_HSP90_CHAPERONE_CYCLE_FOR_STEROID_HORMONE_RECEPTORS_SHR	0.391607	1.06495	0.365095
REACTOME_TRANSPORT_OF_MATURE_TRANSCRIPT_TO_CYTOPLASM	0.367415	1.06457	0.376
REACTOME_UNFOLDED_PROTEIN_RESPONSE_UPR	0.337625	1.06455	0.342
REACTOME_RAB_GEFS_EXCHANGE_GTP_FOR_GDP_ON_RABS	0.3737	1.06455	0.308
REACTOME_BLOOD_GROUP_SYSTEMS_BIOSYNTHESIS	0.496969	1.06416	0.395186
REACTOME_MITOCHONDRIAL_FATTY_ACID_BETA_OXIDATION	0.36141	1.06405	0.393725
REACTOME_MITOCHONDRIAL_TRNA_AMINOACYLATION	0.345136	1.06403	0.370455
REACTOME_PI_3K_CASCADE:FGFR2	0.496115	1.06381	0.358358
REACTOME_FORMATION_OF_INCISION_COMPLEX_IN_GG_NER	0.365068	1.06356	0.377756
REACTOME_ANTIVIRAL_MECHANISM_BY_IFN_STIMULATED_GENES	0.394849	1.06322	0.369
REACTOME_GAP_FILLING_DNA_REPAIR_SYNTHESIS_AND_LIGATION_IN_GG_NER	0.343915	1.06312	0.37961
REACTOME_OTHER_INTERLEUKIN_SIGNALING	0.391041	1.06311	0.23
REACTOME_MRNA_SPLICING	0.331005	1.06237	0.362
REACTOME_INTERLEUKIN_1_FAMILY_SIGNALING	0.361302	1.06225	0.302
REACTOME_EPHRIN_SIGNALING	0.474895	1.06094	0.394578
REACTOME_APC_C:CDC20_MEDIATED_DEGRADATION_OF_CYCLIN_B	0.391487	1.06087	0.390722
REACTOME_VIF_MEDIATED_DEGRADATION_OF_APOBEC3G	0.279243	1.06078	0.382323
REACTOME_CELLULAR_RESPONSES_TO_STRESS	0.367882	1.06072	0.243
REACTOME_CARGO_TRAFFICKING_TO_THE_PERICILIARY_MEMBRANE	0.404572	1.06029	0.352
REACTOME_INTERCONVERSION_OF_NUCLEOTIDE_DI_AND_TRIPHOSPHATES	0.393069	1.05921	0.366667
REACTOME_G_ALPHA_I_SIGNALLING_EVENTS	0.417795	1.05912	0.243
REACTOME_DECTIN_2_FAMILY	0.59753	1.05854	0.358
REACTOME_POST_TRANSLATIONAL_MODIFICATION:_SYNTHESIS_OF_GPI_ANCHORED_PROTEINS	0.475449	1.05752	0.312
REACTOME_PROGRAMMED_CELL_DEATH	0.369097	1.05699	0.286
REACTOME_METABOLISM_OF_WATER_SOLUBLE_VITAMINS_AND_COFACTORS	0.428827	1.05686	0.322
REACTOME_REGULATION_OF_TP53_ACTIVITY_THROUGH_ACETYLATION	0.368593	1.05679	0.403015
REACTOME_MYD88_CASCADE_INITIATED_ON_PLASMA_MEMBRANE	0.363359	1.05661	0.347
REACTOME_INFECTIOUS_DISEASE	0.306201	1.05657	0.323
REACTOME_TRANSCRIPTIONAL_REGULATION_BY_RUNX3	0.397725	1.05631	0.343
REACTOME_LAMININ_INTERACTIONS	0.525525	1.05575	0.389
REACTOME_ANTIGEN_PROCESSING:_UBIQUITINATION_PROTEASOME_DEGRADATION	0.362333	1.05382	0.281
REACTOME_CELL_DEATH_SIGNALLING_VIA_NRAGE_NRIF_AND_NADE	0.423983	1.05346	0.326
REACTOME_GLOBAL_GENOME_NUCLEOTIDE_EXCISION_REPAIR_GG_NER	0.317983	1.05227	0.376
REACTOME_CARBOXYTERMINAL_POST_TRANSLATIONAL_MODIFICATIONS_OF_TUBULIN	0.39251	1.05215	0.383
REACTOME_CLASS_I_PEROXISOMAL_MEMBRANE_PROTEIN_IMPORT	0.433315	1.05207	0.410516
REACTOME_MUSCLE_CONTRACTION	0.422765	1.05177	0.332
REACTOME_SYNTHESIS_OF_SUBSTRATES_IN_N_GLYCAN_BIOSYTHESIS	0.426578	1.05174	0.374
REACTOME_INTRACELLULAR_SIGNALING_BY_SECOND_MESSENGERS	0.378149	1.0503	0.274
REACTOME_ANCHORING_FIBRIL_FORMATION	0.593996	1.04989	0.419419
REACTOME_CELL_CELL_COMMUNICATION	0.440959	1.04962	0.323
REACTOME_NRAGE_SIGNALS_DEATH_THROUGH_JNK	0.443773	1.04937	0.359
REACTOME_ION_HOMEOSTASIS	0.446028	1.04781	0.373
REACTOME_GLYCEROPHOSPHOLIPID_BIOSYNTHESIS	0.394544	1.04756	0.346
REACTOME_DEGRADATION_OF_AXIN	0.293054	1.04732	0.413021
REACTOME_ADHERENS_JUNCTIONS_INTERACTIONS	0.453121	1.04442	0.406
REACTOME_SUMOYLATION	0.394566	1.04429	0.312
REACTOME_DISEASES_OF_SIGNAL_TRANSDUCTION	0.378043	1.04224	0.307
REACTOME_GPCR_LIGAND_BINDING	0.400109	1.04036	0.323
REACTOME_CLEC7A_DECTIN_1_SIGNALING	0.324637	1.04023	0.404
REACTOME_MAP2K_AND_MAPK_ACTIVATION	0.425742	1.03967	0.409
REACTOME_TRANSLOCATION_OF_SLC2A4_GLUT4_TO_THE_PLASMA_MEMBRANE	0.358526	1.0393	0.414
REACTOME_DARPP_32_EVENTS	0.440402	1.03903	0.418418
REACTOME_REGULATION_OF_TNFR1_SIGNALING	0.345515	1.03866	0.423541
REACTOME_IKK_COMPLEX_RECRUITMENT_MEDIATED_BY_RIP1	0.441562	1.03805	0.443216
REACTOME_NEGATIVE_REGULATION_OF_FGFR4_SIGNALING	0.42192	1.03784	0.419419
REACTOME_THE_PHOTOTRANSDUCTION_CASCADE	0.361641	1.03706	0.406219
REACTOME_SIGNALING_BY_FGFR2	0.370724	1.03658	0.388
REACTOME_REGULATION_OF_RAS_BY_GAPS	0.316459	1.03653	0.426426
REACTOME_CELLULAR_RESPONSES_TO_EXTERNAL_STIMULI	0.347337	1.03637	0.343
REACTOME_MTORC1_MEDIATED_SIGNALLING	0.393113	1.03603	0.438008
REACTOME_INTRA_GOLGI_AND_RETROGRADE_GOLGI_TO_ER_TRAFFIC	0.338536	1.03581	0.378
REACTOME_METABOLISM_OF_NUCLEOTIDES	0.371648	1.03497	0.392
REACTOME_ARACHIDONIC_ACID_METABOLISM	0.49521	1.0348	0.416
REACTOME_EXTENSION_OF_TELOMERES	0.338311	1.03472	0.407923
REACTOME_TNF_SIGNALING	0.354897	1.03452	0.433
REACTOME_RNA_POLYMERASE_III_TRANSCRIPTION_INITIATION_FROM_TYPE_1_PROMOTER	0.305299	1.03402	0.435282
REACTOME_RUNX1_INTERACTS_WITH_CO_FACTORS_WHOSE_PRECISE_EFFECT_ON_RUNX1_TARGETS_IS_NOT_KNOWN	0.39665	1.03267	0.418255
REACTOME_SIGNALING_BY_TYPE_1_INSULIN_LIKE_GROWTH_FACTOR_1_RECEPTOR_IGF1R	0.470079	1.03242	0.405
REACTOME_FRS_MEDIATED_FGFR2_SIGNALING	0.466148	1.03217	0.433
REACTOME_CARGO_CONCENTRATION_IN_THE_ER	0.465716	1.0316	0.428
REACTOME_TRANSCRIPTION_COUPLED_NUCLEOTIDE_EXCISION_REPAIR_TC_NER	0.283551	1.03099	0.427
REACTOME_AFLATOXIN_ACTIVATION_AND_DETOXIFICATION	0.448307	1.03078	0.445783
REACTOME_TRANSLATION	0.260799	1.03055	0.417
REACTOME_DUAL_INCISION_IN_TC_NER	0.291247	1.02875	0.430862
REACTOME_OLFACTORY_SIGNALING_PATHWAY	0.278292	1.0287	0.411824
REACTOME_ACTIVATION_OF_KAINATE_RECEPTORS_UPON_GLUTAMATE_BINDING	0.419913	1.02769	0.452
REACTOME_GLUTATHIONE_CONJUGATION	0.424086	1.02753	0.454
REACTOME_CHEMOKINE_RECEPTORS_BIND_CHEMOKINES	0.562922	1.02731	0.441
REACTOME_SIALIC_ACID_METABOLISM	0.484676	1.02722	0.445
REACTOME_SIGNALING_BY_FGFR2_IN_DISEASE	0.381526	1.027	0.42
REACTOME_SIGNALING_BY_NOTCH4	0.283994	1.02658	0.429
REACTOME_G_ALPHA_S_SIGNALLING_EVENTS	0.32758	1.02631	0.42
REACTOME_INTRA_GOLGI_TRAFFIC	0.41212	1.02608	0.428
REACTOME_REGULATION_OF_MRNA_STABILITY_BY_PROTEINS_THAT_BIND_AU_RICH_ELEMENTS	0.28946	1.02505	0.442442
REACTOME_TRANSCRIPTIONAL_REGULATION_OF_PLURIPOTENT_STEM_CELLS	0.478505	1.02409	0.469
REACTOME_EUKARYOTIC_TRANSLATION_INITIATION	0.326551	1.02385	0.46046
REACTOME_P75_NTR_RECEPTOR_MEDIATED_SIGNALLING	0.386572	1.02376	0.437
REACTOME_HSF1_ACTIVATION	0.345493	1.02332	0.453629
REACTOME_METABOLIC_DISORDERS_OF_BIOLOGICAL_OXIDATION_ENZYMES	0.43718	1.02269	0.457
REACTOME_UCH_PROTEINASES	0.307944	1.02056	0.433
REACTOME_METABOLISM_OF_STEROID_HORMONES	0.445437	1.01946	0.466466
REACTOME_SIGNALING_BY_TGF_BETA_RECEPTOR_COMPLEX	0.414281	1.0193	0.444
REACTOME_PROLACTIN_RECEPTOR_SIGNALING	0.430127	1.01862	0.462793
REACTOME_TNFS_BIND_THEIR_PHYSIOLOGICAL_RECEPTORS	0.491471	1.01777	0.47
REACTOME_SPHINGOLIPID_DE_NOVO_BIOSYNTHESIS	0.47131	1.01711	0.454
REACTOME_SCF_SKP2_MEDIATED_DEGRADATION_OF_P27_P21	0.284804	1.01627	0.443883
REACTOME_ACTIVATION_OF_NF_KAPPAB_IN_B_CELLS	0.279945	1.01609	0.447342
REACTOME_DOWNSTREAM_SIGNALING_OF_ACTIVATED_FGFR2	0.453347	1.01595	0.464
REACTOME_GLYOXYLATE_METABOLISM_AND_GLYCINE_DEGRADATION	0.416111	1.01538	0.459378
REACTOME_UPTAKE_AND_ACTIONS_OF_BACTERIAL_TOXINS	0.416554	1.01515	0.483
REACTOME_DOWNSTREAM_SIGNALING_EVENTS_OF_B_CELL_RECEPTOR_BCR	0.319959	1.0147	0.461
REACTOME_SURFACTANT_METABOLISM	0.493798	1.01375	0.474474
REACTOME_RNA_POLYMERASE_I_TRANSCRIPTION_INITIATION	0.310184	1.01311	0.452906
REACTOME_APOPTOTIC_CLEAVAGE_OF_CELLULAR_PROTEINS	0.44518	1.01292	0.484
REACTOME_PROCESSIVE_SYNTHESIS_ON_THE_LAGGING_STRAND	0.380074	1.01287	0.449772
REACTOME_GOLGI_TO_ER_RETROGRADE_TRANSPORT	0.321605	1.01224	0.463
REACTOME_SYNTHESIS_OF_PC	0.411628	1.01214	0.495495
REACTOME_G_ALPHA_Q_SIGNALLING_EVENTS	0.411688	1.01204	0.443
REACTOME_CLASS_A_1_RHODOPSIN_LIKE_RECEPTORS	0.408654	1.01188	0.444
REACTOME_SIGNALING_BY_TGF_BETA_FAMILY_MEMBERS	0.430846	1.01179	0.462
REACTOME_FATTY_ACYL_COA_BIOSYNTHESIS	0.457733	1.01157	0.482
REACTOME_PROCESSING_OF_SMDT1	0.352468	1.01108	0.474891
REACTOME_PYRUVATE_METABOLISM_AND_CITRIC_ACID_TCA_CYCLE	0.347446	1.01101	0.478
REACTOME_GLUCAGON_SIGNALING_IN_METABOLIC_REGULATION	0.438949	1.00979	0.475
REACTOME_DEATH_RECEPTOR_SIGNALLING	0.367994	1.00824	0.469
REACTOME_INHIBITION_OF_THE_PROTEOLYTIC_ACTIVITY_OF_APC_C_REQUIRED_FOR_THE_ONSET_OF_ANAPHASE_BY_MITOTIC_SPINDLE_CHECKPOINT_COMPONENTS	0.38186	1.00639	0.467559
REACTOME_METABOLISM_OF_ANGIOTENSINOGEN_TO_ANGIOTENSINS	0.603502	1.00608	0.528
REACTOME_ASPARAGINE_N_LINKED_GLYCOSYLATION	0.336663	1.00595	0.47
REACTOME_MITOTIC_PROPHASE	0.333656	1.00579	0.477
REACTOME_SIGNALING_BY_FGFR4	0.411888	1.00566	0.509
REACTOME_FGFR1_LIGAND_BINDING_AND_ACTIVATION	0.481056	1.00555	0.501004
REACTOME_MITOPHAGY	0.311625	1.00393	0.484177
REACTOME_SYNTHESIS_OF_PA	0.44216	1.00392	0.496
REACTOME_OPIOID_SIGNALLING	0.37712	1.00372	0.474
REACTOME_SUMOYLATION_OF_TRANSCRIPTION_COFACTORS	0.380898	1.0033	0.498
REACTOME_COPII_MEDIATED_VESICLE_TRANSPORT	0.379047	1.00327	0.493
REACTOME_CYCLIN_A_B1_B2_ASSOCIATED_EVENTS_DURING_G2_M_TRANSITION	0.396386	1.00284	0.491388
REACTOME_GAB1_SIGNALOSOME	0.543629	1.00256	0.522523
REACTOME_THROMBIN_SIGNALLING_THROUGH_PROTEINASE_ACTIVATED_RECEPTORS_PARS	0.427086	1.00214	0.482
REACTOME_REGULATION_OF_PTEN_STABILITY_AND_ACTIVITY	0.297146	1.00173	0.472472
REACTOME_NEGATIVE_REGULATION_OF_FGFR2_SIGNALING	0.39796	1.00048	0.484484
REACTOME_RECEPTOR_TYPE_TYROSINE_PROTEIN_PHOSPHATASES	0.434426	1.0002	0.506
REACTOME_PYRUVATE_METABOLISM	0.383068	1.0001	0.497996
REACTOME_TNF_RECEPTOR_SUPERFAMILY_TNFSF_MEMBERS_MEDIATING_NON_CANONICAL_NF_KB_PATHWAY	0.458245	0.999767	0.509073
REACTOME_PKA_ACTIVATION_IN_GLUCAGON_SIGNALLING	0.464927	0.999762	0.504505
REACTOME_PLATELET_CALCIUM_HOMEOSTASIS	0.407462	0.99969	0.512
REACTOME_IRS_MEDIATED_SIGNALLING	0.447942	0.999489	0.5
REACTOME_SIGNALING_BY_ROBO_RECEPTORS	0.32424	0.999051	0.517
REACTOME_PROCESSING_OF_CAPPED_INTRONLESS_PRE_MRNA	0.348154	0.998923	0.464286
REACTOME_CHOLESTEROL_BIOSYNTHESIS	0.389054	0.998247	0.504057
REACTOME_RESOLUTION_OF_ABASIC_SITES_AP_SITES	0.297207	0.996099	0.464894
REACTOME_SYNTHESIS_SECRETION_AND_DEACYLATION_OF_GHRELIN	0.497289	0.99529	0.529
REACTOME_SIGNALING_BY_FGFR	0.385405	0.994238	0.526
REACTOME_ACYL_CHAIN_REMODELLING_OF_PE	0.456751	0.994035	0.526
REACTOME_SIGNALING_BY_WNT_IN_CANCER	0.426657	0.993679	0.522523
REACTOME_MICROAUTOPHAGY	0.347964	0.993598	0.504057
REACTOME_SLC_TRANSPORTER_DISORDERS	0.378821	0.993593	0.509
REACTOME_SPHINGOLIPID_METABOLISM	0.416626	0.993563	0.51
REACTOME_PHASE_2_PLATEAU_PHASE	0.443624	0.99335	0.529529
REACTOME_IL_6_TYPE_CYTOKINE_RECEPTOR_LIGAND_INTERACTIONS	0.494792	0.993205	0.538
REACTOME_AUF1_HNRNP_D0_BINDS_AND_DESTABILIZES_MRNA	0.258288	0.992768	0.476636
REACTOME_METABOLISM_OF_POLYAMINES	0.263049	0.992169	0.502041
REACTOME_CELLULAR_HEXOSE_TRANSPORT	0.460037	0.991451	0.519
REACTOME_PROTEIN_PROTEIN_INTERACTIONS_AT_SYNAPSES	0.395202	0.991312	0.535
REACTOME_PHOSPHORYLATION_OF_THE_APC_C	0.389286	0.991001	0.482014
REACTOME_ASSEMBLY_OF_THE_HIV_VIRION	0.321021	0.98998	0.487715
REACTOME_FOXO_MEDIATED_TRANSCRIPTION	0.385143	0.989831	0.539
REACTOME_FGFR2_MUTANT_RECEPTOR_ACTIVATION	0.346419	0.988933	0.494483
REACTOME_WNT_LIGAND_BIOGENESIS_AND_TRAFFICKING	0.393697	0.987927	0.525577
REACTOME_SIGNALING_BY_FGFR2_IIIA_TM	0.310839	0.987633	0.484814
REACTOME_NEGATIVE_REGULATION_OF_NOTCH4_SIGNALING	0.242543	0.986785	0.492047
REACTOME_ABC_TRANSPORTERS_IN_LIPID_HOMEOSTASIS	0.468261	0.98607	0.532
REACTOME_WNT5A_DEPENDENT_INTERNALIZATION_OF_FZD4	0.39376	0.985299	0.521156
REACTOME_CELLULAR_SENESCENCE	0.366574	0.985156	0.55
REACTOME_MITOCHONDRIAL_BIOGENESIS	0.334714	0.98489	0.546
REACTOME_DEGRADATION_OF_GLI1_BY_THE_PROTEASOME	0.273913	0.984769	0.518593
REACTOME_RHO_GTPASES_ACTIVATE_IQGAPS	0.417395	0.98475	0.543086
REACTOME_CELL_JUNCTION_ORGANIZATION	0.420927	0.984589	0.577
REACTOME_NUCLEOTIDE_EXCISION_REPAIR	0.279735	0.983689	0.538
REACTOME_ACTIVATION_OF_THE_MRNA_UPON_BINDING_OF_THE_CAP_BINDING_COMPLEX_AND_EIFS_AND_SUBSEQUENT_BINDING_TO_43S	0.370903	0.9828	0.533
REACTOME_RHO_GTPASES_ACTIVATE_PKNS	0.374709	0.977874	0.543543
REACTOME_SIGNALING_BY_NTRKS	0.369435	0.977448	0.568
REACTOME_TRANSCRIPTIONAL_REGULATION_BY_E2F6	0.409931	0.977206	0.532
REACTOME_C_TYPE_LECTIN_RECEPTORS_CLRS	0.355027	0.976782	0.586
REACTOME_MAP3K8_TPL2_DEPENDENT_MAPK1_3_ACTIVATION	0.353209	0.976486	0.522222
REACTOME_CYTOSOLIC_SULFONATION_OF_SMALL_MOLECULES	0.503763	0.975722	0.568
REACTOME_METABOLISM_OF_VITAMINS_AND_COFACTORS	0.395733	0.975047	0.611
REACTOME_DEFECTS_IN_VITAMIN_AND_COFACTOR_METABOLISM	0.388267	0.974317	0.54306
REACTOME_NUCLEOBASE_CATABOLISM	0.409629	0.974237	0.569
REACTOME_DOWNREGULATION_OF_TGF_BETA_RECEPTOR_SIGNALING	0.431852	0.973936	0.56
REACTOME_NEPHRIN_FAMILY_INTERACTIONS	0.433635	0.973343	0.55
REACTOME_RETROGRADE_TRANSPORT_AT_THE_TRANS_GOLGI_NETWORK	0.351089	0.972643	0.563
REACTOME_ONCOGENE_INDUCED_SENESCENCE	0.460853	0.972123	0.595
REACTOME_SIGNALING_BY_NON_RECEPTOR_TYROSINE_KINASES	0.383153	0.97167	0.575
REACTOME_INTERLEUKIN_37_SIGNALING	0.443504	0.970834	0.583584
REACTOME_TRANSPORT_TO_THE_GOLGI_AND_SUBSEQUENT_MODIFICATION	0.328744	0.970511	0.601
REACTOME_NEUREXINS_AND_NEUROLIGINS	0.416265	0.970174	0.597
REACTOME_SUMOYLATION_OF_INTRACELLULAR_RECEPTORS	0.503824	0.970173	0.597
REACTOME_HEDGEHOG_LIGAND_BIOGENESIS	0.271528	0.970078	0.550302
REACTOME_PEROXISOMAL_LIPID_METABOLISM	0.368068	0.969973	0.551655
REACTOME_ZBP1_DAI_MEDIATED_INDUCTION_OF_TYPE_I_IFNS	0.348768	0.9698	0.567677
REACTOME_TRANSPORT_OF_INORGANIC_CATIONS_ANIONS_AND_AMINO_ACIDS_OLIGOPEPTIDES	0.389091	0.969518	0.617
REACTOME_DIGESTION_AND_ABSORPTION	0.510805	0.969335	0.597
REACTOME_RESOLUTION_OF_AP_SITES_VIA_THE_MULTIPLE_NUCLEOTIDE_PATCH_REPLACEMENT_PATHWAY	0.306285	0.968742	0.481482
REACTOME_DNA_DAMAGE_TELOMERE_STRESS_INDUCED_SENESCENCE	0.370187	0.968422	0.556
REACTOME_BASIGIN_INTERACTIONS	0.444323	0.967431	0.587
REACTOME_ONCOGENIC_MAPK_SIGNALING	0.375834	0.965307	0.6
REACTOME_PURINE_CATABOLISM	0.401163	0.963832	0.556566
REACTOME_FATTY_ACID_METABOLISM	0.385304	0.963816	0.636
REACTOME_DOWNSTREAM_SIGNALING_OF_ACTIVATED_FGFR1	0.423959	0.963739	0.59
REACTOME_GENE_AND_PROTEIN_EXPRESSION_BY_JAK_STAT_SIGNALING_AFTER_INTERLEUKIN_12_STIMULATION	0.378033	0.963665	0.584585
REACTOME_NUCLEAR_EVENTS_KINASE_AND_TRANSCRIPTION_FACTOR_ACTIVATION	0.368189	0.963347	0.579739
REACTOME_GLYCOSPHINGOLIPID_METABOLISM	0.387689	0.962744	0.581
REACTOME_SYNTHESIS_OF_PIPS_AT_THE_PLASMA_MEMBRANE	0.40006	0.961635	0.61
REACTOME_SHC_MEDIATED_CASCADE:FGFR3	0.447736	0.961263	0.579158
REACTOME_FORMATION_OF_FIBRIN_CLOT_CLOTTING_CASCADE	0.49485	0.961031	0.595
REACTOME_CD209_DC_SIGN_SIGNALING	0.38736	0.960698	0.572573
REACTOME_ESR_MEDIATED_SIGNALING	0.375009	0.959696	0.664
REACTOME_RNA_POLYMERASE_I_PROMOTER_ESCAPE	0.322068	0.95914	0.543543
REACTOME_DUAL_INCISION_IN_GG_NER	0.311743	0.958987	0.562059
REACTOME_ROS_AND_RNS_PRODUCTION_IN_PHAGOCYTES	0.400208	0.958946	0.591592
REACTOME_CARDIAC_CONDUCTION	0.373408	0.958809	0.627
REACTOME_MAPK_FAMILY_SIGNALING_CASCADES	0.36127	0.957058	0.702
REACTOME_PCNA_DEPENDENT_LONG_PATCH_BASE_EXCISION_REPAIR	0.32006	0.955865	0.505814
REACTOME_REGULATED_NECROSIS	0.391447	0.955259	0.577039
REACTOME_PHASE_0_RAPID_DEPOLARISATION	0.386005	0.954787	0.617
REACTOME_APC_C:CDH1_MEDIATED_DEGRADATION_OF_CDC20_AND_OTHER_APC_C:CDH1_TARGETED_PROTEINS_IN_LATE_MITOSIS_EARLY_G1	0.264513	0.954127	0.578788
REACTOME_NEGATIVE_REGULATION_OF_MAPK_PATHWAY	0.343222	0.953314	0.596
REACTOME_IRE1ALPHA_ACTIVATES_CHAPERONES	0.271002	0.953303	0.575453
REACTOME_EPIGENETIC_REGULATION_OF_GENE_EXPRESSION	0.305546	0.953052	0.595
REACTOME_PEPTIDE_LIGAND_BINDING_RECEPTORS	0.418329	0.952679	0.664
REACTOME_MEIOTIC_RECOMBINATION	0.359703	0.952474	0.586
REACTOME_RAB_GERANYLGERANYLATION	0.372579	0.951536	0.638
REACTOME_SIGNALLING_TO_RAS	0.361953	0.951192	0.560284
REACTOME_DISORDERS_OF_TRANSMEMBRANE_TRANSPORTERS	0.324854	0.950946	0.674
REACTOME_RAB_REGULATION_OF_TRAFFICKING	0.320169	0.950141	0.658
REACTOME_E3_UBIQUITIN_LIGASES_UBIQUITINATE_TARGET_PROTEINS	0.323804	0.948053	0.604
REACTOME_DECTIN_1_MEDIATED_NONCANONICAL_NF_KB_SIGNALING	0.238127	0.948038	0.568648
REACTOME_CYTOCHROME_P450_ARRANGED_BY_SUBSTRATE_TYPE	0.445685	0.947837	0.662
REACTOME_PHASE_I_FUNCTIONALIZATION_OF_COMPOUNDS	0.445256	0.947683	0.68
REACTOME_SIGNALING_BY_NOTCH2	0.375755	0.947662	0.612
REACTOME_MAPK_TARGETS_NUCLEAR_EVENTS_MEDIATED_BY_MAP_KINASES	0.355289	0.946553	0.603206
REACTOME_SIGNALING_BY_ERBB2	0.378941	0.945335	0.66
REACTOME_CYTOSOLIC_SENSORS_OF_PATHOGEN_ASSOCIATED_DNA	0.312293	0.944131	0.636
REACTOME_NUCLEOTIDE_SALVAGE	0.379743	0.943995	0.61206
REACTOME_MEIOSIS	0.343699	0.943881	0.631
REACTOME_DISEASES_OF_METABOLISM	0.36534	0.943726	0.681
REACTOME_GLUCAGON_LIKE_PEPTIDE_1_GLP1_REGULATES_INSULIN_SECRETION	0.424816	0.943652	0.657
REACTOME_BIOLOGICAL_OXIDATIONS	0.414321	0.942812	0.713
REACTOME_FORMATION_OF_TC_NER_PRE_INCISION_COMPLEX	0.256697	0.942224	0.575051
REACTOME_ACYL_CHAIN_REMODELLING_OF_PC	0.429962	0.94166	0.645
REACTOME_CIRCADIAN_CLOCK	0.376912	0.940886	0.668
REACTOME_INTERLEUKIN_17_SIGNALING	0.322011	0.940666	0.664
REACTOME_MITOCHONDRIAL_CALCIUM_ION_TRANSPORT	0.294713	0.939353	0.560042
REACTOME_STRIATED_MUSCLE_CONTRACTION	0.422544	0.93928	0.655
REACTOME_PI3K_EVENTS_IN_ERBB2_SIGNALING	0.471373	0.936986	0.641
REACTOME_BMAL1:CLOCK_NPAS2_ACTIVATES_CIRCADIAN_GENE_EXPRESSION	0.458731	0.936796	0.663
REACTOME_NEUROTRANSMITTER_RECEPTORS_AND_POSTSYNAPTIC_SIGNAL_TRANSMISSION	0.342856	0.936358	0.761
REACTOME_RORA_ACTIVATES_GENE_EXPRESSION	0.488703	0.936124	0.663
REACTOME_RECOGNITION_OF_DNA_DAMAGE_BY_PCNA_CONTAINING_REPLICATION_COMPLEX	0.32399	0.935705	0.575203
REACTOME_REGULATION_OF_LIPID_METABOLISM_BY_PEROXISOME_PROLIFERATOR_ACTIVATED_RECEPTOR_ALPHA_PPARALPHA	0.392671	0.935069	0.757
REACTOME_INTERLEUKIN_12_SIGNALING	0.349335	0.935037	0.625626
REACTOME_G_PROTEIN_MEDIATED_EVENTS	0.370607	0.934493	0.681
REACTOME_DEUBIQUITINATION	0.31046	0.933332	0.747
REACTOME_PHOSPHOLIPID_METABOLISM	0.338994	0.932429	0.768
REACTOME_ER_TO_GOLGI_ANTEROGRADE_TRANSPORT	0.309231	0.931966	0.699
REACTOME_SUMOYLATION_OF_CHROMATIN_ORGANIZATION_PROTEINS	0.337375	0.931962	0.684
REACTOME_SLC_MEDIATED_TRANSMEMBRANE_TRANSPORT	0.368401	0.931878	0.782
REACTOME_NEURONAL_SYSTEM	0.332505	0.928837	0.833
REACTOME_NOTCH_HLH_TRANSCRIPTION_PATHWAY	0.347447	0.92799	0.64965
REACTOME_TGF_BETA_RECEPTOR_SIGNALING_ACTIVATES_SMADS	0.39899	0.927953	0.635
REACTOME_INSULIN_PROCESSING	0.420526	0.92793	0.659
REACTOME_INTERACTION_BETWEEN_L1_AND_ANKYRINS	0.407359	0.926907	0.666
REACTOME_TRANSCRIPTIONAL_ACTIVATION_OF_MITOCHONDRIAL_BIOGENESIS	0.368067	0.926581	0.699
REACTOME_REPRODUCTION	0.325288	0.924584	0.695
REACTOME_INSULIN_RECEPTOR_SIGNALLING_CASCADE	0.405894	0.924378	0.728
REACTOME_CELL_CELL_JUNCTION_ORGANIZATION	0.396338	0.924124	0.728
REACTOME_ACTIVATION_OF_GENE_EXPRESSION_BY_SREBF_SREBP	0.414674	0.924005	0.683
REACTOME_TRANSCRIPTIONAL_REGULATION_OF_GRANULOPOIESIS	0.353691	0.923122	0.667
REACTOME_MITOCHONDRIAL_PROTEIN_IMPORT	0.239052	0.922875	0.590625
REACTOME_TRANSCRIPTIONAL_REGULATION_BY_SMALL_RNAS	0.294802	0.921725	0.638
REACTOME_RNA_POLYMERASE_II_TRANSCRIPTION_PRE_INITIATION_AND_PROMOTER_OPENING	0.264219	0.920776	0.634518
REACTOME_SIGNALING_BY_NOTCH3	0.38194	0.919017	0.716
REACTOME_PROTEIN_LOCALIZATION	0.275336	0.918982	0.695
REACTOME_CARGO_RECOGNITION_FOR_CLATHRIN_MEDIATED_ENDOCYTOSIS	0.357537	0.918605	0.79
REACTOME_N_GLYCAN_ANTENNAE_ELONGATION_IN_THE_MEDIAL_TRANS_GOLGI	0.369192	0.918108	0.661662
REACTOME_PEROXISOMAL_PROTEIN_IMPORT	0.369142	0.917839	0.702
REACTOME_SHC_MEDIATED_CASCADE:FGFR4	0.433784	0.917739	0.665331
REACTOME_PEPTIDE_HORMONE_METABOLISM	0.431997	0.917282	0.792
REACTOME_SENESCENCE_ASSOCIATED_SECRETORY_PHENOTYPE_SASP	0.331295	0.915467	0.69
REACTOME_METABOLISM_OF_AMINO_ACIDS_AND_DERIVATIVES	0.315667	0.914061	0.788
REACTOME_DEGRADATION_OF_BETA_CATENIN_BY_THE_DESTRUCTION_COMPLEX	0.265457	0.913517	0.683
REACTOME_SIGNALING_BY_BRAF_AND_RAF_FUSIONS	0.358017	0.912476	0.72
REACTOME_SYNAPTIC_ADHESION_LIKE_MOLECULES	0.354814	0.91182	0.663645
REACTOME_TRANSMISSION_ACROSS_CHEMICAL_SYNAPSES	0.33425	0.911647	0.874
REACTOME_GROWTH_HORMONE_RECEPTOR_SIGNALING	0.404559	0.911631	0.696697
REACTOME_ACTIVATION_OF_HOX_GENES_DURING_DIFFERENTIATION	0.338062	0.910849	0.739
REACTOME_INTRINSIC_PATHWAY_OF_FIBRIN_CLOT_FORMATION	0.435786	0.910762	0.644645
REACTOME_INTERLEUKIN_7_SIGNALING	0.413094	0.909045	0.706
REACTOME_NEURODEGENERATIVE_DISEASES	0.379531	0.908988	0.659319
REACTOME_SIGNALLING_TO_ERKS	0.345293	0.907476	0.688689
REACTOME_CYCLIN_A:CDK2_ASSOCIATED_EVENTS_AT_S_PHASE_ENTRY	0.281346	0.907385	0.686
REACTOME_DIGESTION	0.46132	0.907367	0.693694
REACTOME_APOPTOTIC_EXECUTION_PHASE	0.364653	0.906741	0.759
REACTOME_PHOSPHOLIPASE_C_MEDIATED_CASCADE_FGFR4	0.438876	0.905928	0.67001
REACTOME_XENOBIOTICS	0.435075	0.905001	0.694695
REACTOME_CLATHRIN_MEDIATED_ENDOCYTOSIS	0.342562	0.904505	0.824
REACTOME_NEUROTRANSMITTER_RELEASE_CYCLE	0.390375	0.903151	0.748
REACTOME_RNA_POLYMERASE_III_TRANSCRIPTION_INITIATION_FROM_TYPE_3_PROMOTER	0.279256	0.903136	0.664938
REACTOME_DAG_AND_IP3_SIGNALING	0.345773	0.901555	0.724
REACTOME_REGULATION_OF_GENE_EXPRESSION_IN_LATE_STAGE_BRANCHING_MORPHOGENESIS_PANCREATIC_BUD_PRECURSOR_CELLS	0.345297	0.900533	0.657114
REACTOME_SELENOAMINO_ACID_METABOLISM	0.292707	0.899615	0.688
REACTOME_DISEASES_ASSOCIATED_WITH_N_GLYCOSYLATION_OF_PROTEINS	0.323353	0.899534	0.642162
REACTOME_ABC_TRANSPORTER_DISORDERS	0.281114	0.899305	0.68969
REACTOME_VISUAL_PHOTOTRANSDUCTION	0.363176	0.898768	0.825
REACTOME_CYTOSOLIC_TRNA_AMINOACYLATION	0.294973	0.89866	0.623431
REACTOME_SYNTHESIS_OF_PIPS_AT_THE_GOLGI_MEMBRANE	0.340249	0.898556	0.660714
REACTOME_SIGNALING_BY_NUCLEAR_RECEPTORS	0.360703	0.897464	0.887
REACTOME_SIGNALING_BY_EGFR_IN_CANCER	0.443239	0.896201	0.727
REACTOME_SPRY_REGULATION_OF_FGF_SIGNALING	0.331421	0.895701	0.653887
REACTOME_REGULATION_OF_BETA_CELL_DEVELOPMENT	0.379704	0.895128	0.749
REACTOME_GASTRIN_CREB_SIGNALLING_PATHWAY_VIA_PKC_AND_MAPK	0.405364	0.894771	0.731928
REACTOME_BIOSYNTHESIS_OF_SPECIALIZED_PRORESOLVING_MEDIATORS_SPMS	0.455525	0.894295	0.711
REACTOME_PLASMA_LIPOPROTEIN_CLEARANCE	0.390936	0.894056	0.710711
REACTOME_PHASE_II_CONJUGATION_OF_COMPOUNDS	0.380687	0.892627	0.805
REACTOME_SIGNALING_BY_RETINOIC_ACID	0.434342	0.891872	0.8
REACTOME_TRANSPORT_OF_VITAMINS_NUCLEOSIDES_AND_RELATED_MOLECULES	0.379154	0.891495	0.765
REACTOME_NOD1_2_SIGNALING_PATHWAY	0.356652	0.89119	0.72973
REACTOME_CA_DEPENDENT_EVENTS	0.356419	0.889634	0.741
REACTOME_GABA_SYNTHESIS_RELEASE_REUPTAKE_AND_DEGRADATION	0.421028	0.88929	0.72016
REACTOME_G1_PHASE	0.361513	0.889068	0.754
REACTOME_SIGNALING_BY_HIPPO	0.400617	0.888826	0.730191
REACTOME_TP53_REGULATES_TRANSCRIPTION_OF_GENES_INVOLVED_IN_CYTOCHROME_C_RELEASE	0.380936	0.887652	0.715292
REACTOME_RNA_POLYMERASE_II_TRANSCRIPTION_ELONGATION	0.253928	0.886655	0.702213
REACTOME_FORMATION_OF_HIV_ELONGATION_COMPLEX_IN_THE_ABSENCE_OF_HIV_TAT	0.232171	0.88588	0.653805
REACTOME_GRB2_EVENTS_IN_ERBB2_SIGNALING	0.448515	0.885763	0.756757
REACTOME_GABA_B_RECEPTOR_ACTIVATION	0.376327	0.885614	0.78
REACTOME_ESTROGEN_DEPENDENT_NUCLEAR_EVENTS_DOWNSTREAM_OF_ESR_MEMBRANE_SIGNALING	0.449981	0.883911	0.775
REACTOME_OXIDATIVE_STRESS_INDUCED_SENESCENCE	0.33464	0.883829	0.791
REACTOME_RNA_POLYMERASE_I_TRANSCRIPTION	0.286914	0.883734	0.723
REACTOME_CLASS_C_3_METABOTROPIC_GLUTAMATE_PHEROMONE_RECEPTORS	0.279049	0.883447	0.695296
REACTOME_RNA_POLYMERASE_II_PRE_TRANSCRIPTION_EVENTS	0.258041	0.882139	0.733
REACTOME_IRON_UPTAKE_AND_TRANSPORT	0.349878	0.881379	0.77
REACTOME_SIGNALING_BY_FGFR1	0.364746	0.878531	0.816
REACTOME_SYNTHESIS_OF_BILE_ACIDS_AND_BILE_SALTS	0.44828	0.877699	0.787
REACTOME_REGULATION_OF_INSULIN_SECRETION	0.388672	0.877658	0.869
REACTOME_SHC_MEDIATED_CASCADE:FGFR2	0.398267	0.876849	0.751
REACTOME_RUNX1_REGULATES_TRANSCRIPTION_OF_GENES_INVOLVED_IN_DIFFERENTIATION_OF_HSCS	0.265618	0.875508	0.729
REACTOME_SIGNALING_BY_ERBB4	0.382029	0.874829	0.859
REACTOME_SHC_MEDIATED_CASCADE:FGFR1	0.387704	0.874296	0.747
REACTOME_AMINE_LIGAND_BINDING_RECEPTORS	0.322889	0.873229	0.782
REACTOME_PRE_NOTCH_EXPRESSION_AND_PROCESSING	0.332822	0.87308	0.8
REACTOME_REGULATION_OF_CHOLESTEROL_BIOSYNTHESIS_BY_SREBP_SREBF	0.356704	0.873057	0.787
REACTOME_POSITIVE_EPIGENETIC_REGULATION_OF_RRNA_EXPRESSION	0.287501	0.872392	0.749
REACTOME_GENE_SILENCING_BY_RNA	0.299101	0.872296	0.801
REACTOME_ABC_FAMILY_PROTEINS_MEDIATED_TRANSPORT	0.287066	0.871617	0.797
REACTOME_PTEN_REGULATION	0.279694	0.871282	0.85
REACTOME_INWARDLY_RECTIFYING_KPLUS_CHANNELS	0.364707	0.870883	0.76
REACTOME_O_LINKED_GLYCOSYLATION_OF_MUCINS	0.418835	0.870794	0.844
REACTOME_DOWNREGULATION_OF_ERBB2_SIGNALING	0.365814	0.870695	0.769
REACTOME_KERATINIZATION	0.317501	0.87033	0.835
REACTOME_MRNA_CAPPING	0.232508	0.867751	0.676617
REACTOME_CREB1_PHOSPHORYLATION_THROUGH_NMDA_RECEPTOR_MEDIATED_ACTIVATION_OF_RAS_SIGNALING	0.36048	0.867498	0.771
REACTOME_PIWI_INTERACTING_RNA_PIRNA_BIOGENESIS	0.324275	0.865234	0.717151
REACTOME_SIGNALING_BY_EGFR	0.39296	0.864754	0.834
REACTOME_DEFENSINS	0.370236	0.862808	0.72016
REACTOME_TRANSCRIPTIONAL_REGULATION_BY_THE_AP_2_TFAP2_FAMILY_OF_TRANSCRIPTION_FACTORS	0.415368	0.862013	0.843
REACTOME_FOXO_MEDIATED_TRANSCRIPTION_OF_OXIDATIVE_STRESS_METABOLIC_AND_NEURONAL_GENES	0.379208	0.858018	0.818
REACTOME_AUTOPHAGY	0.249615	0.857417	0.81
REACTOME_REGULATION_OF_PTEN_GENE_TRANSCRIPTION	0.305322	0.856419	0.839
REACTOME_NEGATIVE_EPIGENETIC_REGULATION_OF_RRNA_EXPRESSION	0.270815	0.856338	0.768
REACTOME_NEGATIVE_REGULATORS_OF_DDX58_IFIH1_SIGNALING	0.370521	0.856065	0.78
REACTOME_COBALAMIN_CBL_VITAMIN_B12_TRANSPORT_AND_METABOLISM	0.339671	0.855681	0.735234
REACTOME_PHOSPHOLIPASE_C_MEDIATED_CASCADE_FGFR2	0.393749	0.85505	0.767535
REACTOME_ASSEMBLY_AND_CELL_SURFACE_PRESENTATION_OF_NMDA_RECEPTORS	0.3353	0.852944	0.805
REACTOME_SIGNALING_BY_RAS_MUTANTS	0.340309	0.852835	0.86
REACTOME_SIGNALING_BY_NTRK1_TRKA	0.309416	0.852507	0.868
REACTOME_VOLTAGE_GATED_POTASSIUM_CHANNELS	0.298554	0.85113	0.8
REACTOME_METABOLISM_OF_STEROIDS	0.349836	0.850301	0.919
REACTOME_ACTIVATION_OF_NMDA_RECEPTORS_AND_POSTSYNAPTIC_EVENTS	0.315055	0.850208	0.892
REACTOME_INTEGRATION_OF_ENERGY_METABOLISM	0.349761	0.84995	0.921
REACTOME_MAPK6_MAPK4_SIGNALING	0.276631	0.849942	0.843
REACTOME_GAMMA_CARBOXYLATION_HYPUSINE_FORMATION_AND_ARYLSULFATASE_ACTIVATION	0.35593	0.849247	0.819
REACTOME_GLUTAMATE_NEUROTRANSMITTER_RELEASE_CYCLE	0.370036	0.84804	0.791
REACTOME_FORMATION_OF_THE_EARLY_ELONGATION_COMPLEX	0.21894	0.847176	0.71625
REACTOME_DOPAMINE_NEUROTRANSMITTER_RELEASE_CYCLE	0.394493	0.846555	0.803
REACTOME_METABOLISM_OF_PORPHYRINS	0.325365	0.845788	0.72956
REACTOME_TRANSCRIPTIONAL_REGULATION_BY_MECP2	0.324649	0.844062	0.871
REACTOME_ACTIVATED_TAK1_MEDIATES_P38_MAPK_ACTIVATION	0.305323	0.843892	0.73886
REACTOME_SIGNALING_BY_NOTCH	0.290551	0.843478	0.923
REACTOME_AMINO_ACID_TRANSPORT_ACROSS_THE_PLASMA_MEMBRANE	0.406997	0.842759	0.851
REACTOME_SEROTONIN_NEUROTRANSMITTER_RELEASE_CYCLE	0.372604	0.842427	0.772636
REACTOME_GOLGI_ASSOCIATED_VESICLE_BIOGENESIS	0.330103	0.841993	0.827
REACTOME_INFLUENZA_INFECTION	0.244105	0.841238	0.79
REACTOME_COMMON_PATHWAY_OF_FIBRIN_CLOT_FORMATION	0.485692	0.840398	0.801
REACTOME_TRANSCRIPTION_OF_THE_HIV_GENOME	0.23214	0.840369	0.774421
REACTOME_JNK_C_JUN_KINASES_PHOSPHORYLATION_AND_ACTIVATION_MEDIATED_BY_ACTIVATED_HUMAN_TAK1	0.310527	0.840069	0.739669
REACTOME_TRIGLYCERIDE_METABOLISM	0.394316	0.839557	0.857
REACTOME_RNA_POLYMERASE_III_TRANSCRIPTION_TERMINATION	0.298517	0.838544	0.742654
REACTOME_MEIOTIC_SYNAPSIS	0.299143	0.837659	0.804
REACTOME_UB_SPECIFIC_PROCESSING_PROTEASES	0.275795	0.837231	0.913
REACTOME_METABOLISM_OF_FAT_SOLUBLE_VITAMINS	0.401465	0.837001	0.885
REACTOME_INTERLEUKIN_12_FAMILY_SIGNALING	0.321027	0.835228	0.838
REACTOME_BETA_CATENIN_PHOSPHORYLATION_CASCADE	0.337595	0.834627	0.762195
REACTOME_ANTIMICROBIAL_PEPTIDES	0.36955	0.834528	0.865
REACTOME_GABA_RECEPTOR_ACTIVATION	0.354056	0.833513	0.891
REACTOME_NOTCH1_INTRACELLULAR_DOMAIN_REGULATES_TRANSCRIPTION	0.289981	0.83262	0.813
REACTOME_PI_METABOLISM	0.30481	0.831462	0.916
REACTOME_TELOMERE_MAINTENANCE	0.268988	0.831063	0.735
REACTOME_NOREPINEPHRINE_NEUROTRANSMITTER_RELEASE_CYCLE	0.376225	0.831039	0.78995
REACTOME_BILE_ACID_AND_BILE_SALT_METABOLISM	0.413185	0.830559	0.871
REACTOME_RNA_POLYMERASE_II_TRANSCRIPTION_TERMINATION	0.293706	0.825238	0.796
REACTOME_COPI_MEDIATED_ANTEROGRADE_TRANSPORT	0.255805	0.824724	0.865
REACTOME_SIGNALING_BY_BMP	0.427646	0.823804	0.876
REACTOME_INTRINSIC_PATHWAY_FOR_APOPTOSIS	0.330948	0.823725	0.885
REACTOME_MECP2_REGULATES_NEURONAL_RECEPTORS_AND_CHANNELS	0.320615	0.82312	0.788033
REACTOME_DOWNREGULATION_OF_SMAD2_3:SMAD4_TRANSCRIPTIONAL_ACTIVITY	0.395785	0.822588	0.82
REACTOME_PLASMA_LIPOPROTEIN_ASSEMBLY_REMODELING_AND_CLEARANCE	0.35469	0.822587	0.876
REACTOME_THE_CANONICAL_RETINOID_CYCLE_IN_RODS_TWILIGHT_VISION	0.365581	0.821289	0.839
REACTOME_SYNTHESIS_OF_PIPS_AT_THE_EARLY_ENDOSOME_MEMBRANE	0.33787	0.82026	0.77305
REACTOME_TRANSPORT_OF_BILE_SALTS_AND_ORGANIC_ACIDS_METAL_IONS_AND_AMINE_COMPOUNDS	0.342431	0.818155	0.933
REACTOME_CHAPERONE_MEDIATED_AUTOPHAGY	0.366375	0.816985	0.794742
REACTOME_EFFECTS_OF_PIP2_HYDROLYSIS	0.344718	0.816686	0.847
REACTOME_MACROAUTOPHAGY	0.238925	0.815246	0.864
REACTOME_SIGNALING_BY_INSULIN_RECEPTOR	0.32918	0.813411	0.932
REACTOME_FORMATION_OF_THE_CORNIFIED_ENVELOPE	0.330003	0.812393	0.92
REACTOME_SIGNALING_BY_LIGAND_RESPONSIVE_EGFR_VARIANTS_IN_CANCER	0.366857	0.811285	0.78794
REACTOME_FGFR2_LIGAND_BINDING_AND_ACTIVATION	0.385237	0.809873	0.829
REACTOME_HYALURONAN_METABOLISM	0.417542	0.807571	0.854
REACTOME_SULFUR_AMINO_ACID_METABOLISM	0.321925	0.807382	0.831832
REACTOME_RAP1_SIGNALLING	0.372218	0.806463	0.845691
REACTOME_ELEVATION_OF_CYTOSOLIC_CA2PLUS_LEVELS	0.331626	0.803849	0.810101
REACTOME_NOTCH3_ACTIVATION_AND_TRANSMISSION_OF_SIGNAL_TO_THE_NUCLEUS	0.349778	0.803541	0.838839
REACTOME_SUMOYLATION_OF_DNA_METHYLATION_PROTEINS	0.306018	0.799846	0.785124
REACTOME_SIGNALING_BY_MODERATE_KINASE_ACTIVITY_BRAF_MUTANTS	0.315643	0.798743	0.881
REACTOME_TP53_REGULATES_METABOLIC_GENES	0.287079	0.79717	0.908
REACTOME_SYNTHESIS_OF_BILE_ACIDS_AND_BILE_SALTS_VIA_27_HYDROXYCHOLESTEROL	0.45698	0.797103	0.872
REACTOME_RA_BIOSYNTHESIS_PATHWAY	0.450367	0.794522	0.909
REACTOME_TRP_CHANNELS	0.312951	0.793974	0.844845
REACTOME_TIGHT_JUNCTION_INTERACTIONS	0.36321	0.793895	0.897
REACTOME_REGULATION_OF_MECP2_EXPRESSION_AND_ACTIVITY	0.306048	0.792283	0.854
REACTOME_COMPLEX_I_BIOGENESIS	0.183072	0.792225	0.742232
REACTOME_GLUTAMATE_BINDING_ACTIVATION_OF_AMPA_RECEPTORS_AND_SYNAPTIC_PLASTICITY	0.316978	0.790127	0.881
REACTOME_POTASSIUM_CHANNELS	0.284656	0.789845	0.937
REACTOME_NRIF_SIGNALS_CELL_DEATH_FROM_THE_NUCLEUS	0.288201	0.788337	0.774755
REACTOME_PKMTS_METHYLATE_HISTONE_LYSINES	0.292918	0.786287	0.910911
REACTOME_TICAM1_RIP1_MEDIATED_IKK_COMPLEX_RECRUITMENT	0.319215	0.784165	0.827692
REACTOME_MRNA_DECAY_BY_5_TO_3_EXORIBONUCLEASE	0.285203	0.781843	0.804025
REACTOME_PHOSPHORYLATION_SITE_MUTANTS_OF_CTNNB1_ARE_NOT_TARGETED_TO_THE_PROTEASOME_BY_THE_DESTRUCTION_COMPLEX	0.332736	0.781302	0.826707
REACTOME_SIGNALING_BY_NOTCH1_IN_CANCER	0.276058	0.780253	0.927
REACTOME_NOTCH2_ACTIVATION_AND_TRANSMISSION_OF_SIGNAL_TO_THE_NUCLEUS	0.318349	0.776391	0.847082
REACTOME_DISEASES_OF_CARBOHYDRATE_METABOLISM	0.317188	0.775435	0.879
REACTOME_REGULATION_OF_GENE_EXPRESSION_IN_BETA_CELLS	0.370401	0.775013	0.898
REACTOME_DEACTIVATION_OF_THE_BETA_CATENIN_TRANSACTIVATING_COMPLEX	0.316323	0.774282	0.92
REACTOME_CHROMATIN_ORGANIZATION	0.255721	0.773459	0.98
REACTOME_CONDENSATION_OF_PROPHASE_CHROMOSOMES	0.289774	0.7729	0.856857
REACTOME_FORMATION_OF_THE_BETA_CATENIN:TCF_TRANSACTIVATING_COMPLEX	0.290342	0.772812	0.907
REACTOME_NONSENSE_MEDIATED_DECAY_NMD	0.231767	0.77206	0.841525
REACTOME_REGULATION_OF_EXPRESSION_OF_SLITS_AND_ROBOS	0.224304	0.764414	0.922
REACTOME_METAL_ION_SLC_TRANSPORTERS	0.339035	0.764373	0.892
REACTOME_UNBLOCKING_OF_NMDA_RECEPTORS_GLUTAMATE_BINDING_AND_ACTIVATION	0.283886	0.763332	0.86336
REACTOME_NAPLUS_CL_DEPENDENT_NEUROTRANSMITTER_TRANSPORTERS	0.344644	0.759967	0.895896
REACTOME_SIGNALING_BY_NOTCH1	0.274921	0.759035	0.962
REACTOME_TERMINATION_OF_O_GLYCAN_BIOSYNTHESIS	0.430639	0.756623	0.925
REACTOME_MRNA_SPLICING_MINOR_PATHWAY	0.193718	0.752576	0.853909
REACTOME_G_PROTEIN_GATED_POTASSIUM_CHANNELS	0.33442	0.751823	0.903
REACTOME_BASE_EXCISION_REPAIR	0.234352	0.751532	0.864729
REACTOME_DEFECTIVE_GALNT3_CAUSES_FAMILIAL_HYPERPHOSPHATEMIC_TUMORAL_CALCINOSIS_HFTC	0.446683	0.751007	0.925
REACTOME_TRAFFICKING_OF_GLUR2_CONTAINING_AMPA_RECEPTORS	0.29183	0.750641	0.840654
REACTOME_FORMATION_OF_SENESCENCE_ASSOCIATED_HETEROCHROMATIN_FOCI_SAHF	0.33239	0.742938	0.886546
REACTOME_SYNTHESIS_OF_BILE_ACIDS_AND_BILE_SALTS_VIA_7ALPHA_HYDROXYCHOLESTEROL	0.395347	0.741532	0.945
REACTOME_FERTILIZATION	0.270467	0.740712	0.890121
REACTOME_TRANS_GOLGI_NETWORK_VESICLE_BUDDING	0.271756	0.738355	0.95
REACTOME_DEFECTIVE_C1GALT1C1_CAUSES_TN_POLYAGGLUTINATION_SYNDROME_TNPS	0.432525	0.737102	0.942
REACTOME_LDL_CLEARANCE	0.300176	0.736126	0.877654
REACTOME_ACETYLCHOLINE_NEUROTRANSMITTER_RELEASE_CYCLE	0.298877	0.72911	0.875254
REACTOME_PROTEIN_UBIQUITINATION	0.243175	0.727943	0.952
REACTOME_NEGATIVE_REGULATION_OF_NMDA_RECEPTOR_MEDIATED_NEURONAL_TRANSMISSION	0.279353	0.724707	0.909639
REACTOME_ESTROGEN_DEPENDENT_GENE_EXPRESSION	0.264758	0.723023	0.984
REACTOME_HATS_ACETYLATE_HISTONES	0.231193	0.720542	0.965
REACTOME_MTOR_SIGNALLING	0.273233	0.719674	0.934
REACTOME_RMTS_METHYLATE_HISTONE_ARGININES	0.261425	0.719263	0.945
REACTOME_GLUCONEOGENESIS	0.261462	0.718676	0.908635
REACTOME_SHC1_EVENTS_IN_ERBB2_SIGNALING	0.33445	0.714805	0.948
REACTOME_DISEASES_ASSOCIATED_WITH_GLYCOSYLATION_PRECURSOR_BIOSYNTHESIS	0.259285	0.70835	0.874735
REACTOME_METABOLISM_OF_COFACTORS	0.257551	0.704284	0.872251
REACTOME_ASSEMBLY_OF_ACTIVE_LPL_AND_LIPC_LIPASE_COMPLEXES	0.311599	0.692457	0.920921
REACTOME_PLASMA_LIPOPROTEIN_REMODELING	0.333899	0.692016	0.942
REACTOME_CONVERSION_FROM_APC_C:CDC20_TO_APC_C:CDH1_IN_LATE_ANAPHASE	0.259844	0.679506	0.930754
REACTOME_INCRETIN_SYNTHESIS_SECRETION_AND_INACTIVATION	0.343294	0.675247	0.966
REACTOME_ENERGY_DEPENDENT_REGULATION_OF_MTOR_BY_LKB1_AMPK	0.275422	0.67133	0.952
REACTOME_NEGATIVE_REGULATION_OF_MET_ACTIVITY	0.27327	0.668384	0.93731
REACTOME_INLB_MEDIATED_ENTRY_OF_LISTERIA_MONOCYTOGENES_INTO_HOST_CELL	0.28208	0.668343	0.903392
REACTOME_ACTIVATION_OF_BAD_AND_TRANSLOCATION_TO_MITOCHONDRIA	0.284848	0.659058	0.91911
REACTOME_SIGNALING_BY_NODAL	0.298102	0.658869	0.935353
REACTOME_MICRORNA_MIRNA_BIOGENESIS	0.215324	0.647803	0.932079
REACTOME_OVARIAN_TUMOR_DOMAIN_PROTEASES	0.262604	0.647601	0.984
REACTOME_LYSOSOME_VESICLE_BIOGENESIS	0.233891	0.646628	0.958918
REACTOME_RNA_POLYMERASE_III_CHAIN_ELONGATION	0.205713	0.644946	0.946262
REACTOME_P75NTR_SIGNALS_VIA_NF_KB	0.213489	0.643403	0.944581
REACTOME_HDMS_DEMETHYLATE_HISTONES	0.246067	0.643099	0.965
REACTOME_RECYCLING_OF_BILE_ACIDS_AND_SALTS	0.334308	0.641772	0.967936
REACTOME_ACTIVATION_OF_BH3_ONLY_PROTEINS	0.265348	0.634832	0.970971
REACTOME_RUNX1_REGULATES_GENES_INVOLVED_IN_MEGAKARYOCYTE_DIFFERENTIATION_AND_PLATELET_FUNCTION	0.240127	0.628929	0.982
REACTOME_COPI_INDEPENDENT_GOLGI_TO_ER_RETROGRADE_TRAFFIC	0.221229	0.628095	0.970971
REACTOME_ZINC_TRANSPORTERS	0.263115	0.621578	0.960646
REACTOME_EGFR_DOWNREGULATION	0.290024	0.621569	0.987
REACTOME_SIRT1_NEGATIVELY_REGULATES_RRNA_EXPRESSION	0.230538	0.621037	0.966
REACTOME_DNA_DAMAGE_RECOGNITION_IN_GG_NER	0.190021	0.619817	0.95674
REACTOME_PRC2_METHYLATES_HISTONES_AND_DNA	0.232408	0.615649	0.97996
REACTOME_RAS_ACTIVATION_UPON_CA2PLUS_INFLUX_THROUGH_NMDA_RECEPTOR	0.259819	0.615362	0.977956
REACTOME_ACTIVATED_PKN1_STIMULATES_TRANSCRIPTION_OF_AR_ANDROGEN_RECEPTOR_REGULATED_GENES_KLK2_AND_KLK3	0.235415	0.612384	0.966934
REACTOME_ACTIVATED_NOTCH1_TRANSMITS_SIGNAL_TO_THE_NUCLEUS	0.251504	0.612043	0.984
REACTOME_ANTIGEN_PRESENTATION:_FOLDING_ASSEMBLY_AND_PEPTIDE_LOADING_OF_CLASS_I_MHC	0.225903	0.609158	0.942482
REACTOME_LISTERIA_MONOCYTOGENES_ENTRY_INTO_HOST_CELLS	0.264864	0.60835	0.960804
REACTOME_LONG_TERM_POTENTIATION	0.223655	0.605625	0.986829
REACTOME_REGULATION_OF_RUNX1_EXPRESSION_AND_ACTIVITY	0.295735	0.600756	0.9749
REACTOME_DEPURINATION	0.211165	0.595028	0.957874
REACTOME_HIV_ELONGATION_ARREST_AND_RECOVERY	0.159227	0.590599	0.98434
REACTOME_PHASE_4_RESTING_MEMBRANE_POTENTIAL	0.22028	0.569395	0.978506
REACTOME_SYNTHESIS_OF_ACTIVE_UBIQUITIN:_ROLES_OF_E1_AND_E2_ENZYMES	0.193143	0.562513	0.976697
REACTOME_RAF_ACTIVATION	0.19772	0.557636	0.994965
REACTOME_TRANSFERRIN_ENDOCYTOSIS_AND_RECYCLING	0.228666	0.555317	0.987
REACTOME_DNA_METHYLATION	0.202038	0.55002	0.973764
REACTOME_INSERTION_OF_TAIL_ANCHORED_PROTEINS_INTO_THE_ENDOPLASMIC_RETICULUM_MEMBRANE	0.157639	0.550001	0.987899
REACTOME_NONSENSE_MEDIATED_DECAY_NMD_INDEPENDENT_OF_THE_EXON_JUNCTION_COMPLEX_EJC	0.169529	0.536298	0.974874
REACTOME_TBC_RABGAPS	0.175604	0.506616	0.997998
REACTOME_BASE_EXCISION_REPAIR_AP_SITE_FORMATION	0.177507	0.505056	0.993994
REACTOME_HDACS_DEACETYLATE_HISTONES	0.170394	0.49764	0.998
REACTOME_SRP_DEPENDENT_COTRANSLATIONAL_PROTEIN_TARGETING_TO_MEMBRANE	0.134747	0.497243	0.983871
REACTOME_AMYLOID_FIBER_FORMATION	0.190102	0.485107	0.998
REACTOME_INSULIN_RECEPTOR_RECYCLING	0.176275	0.465279	0.996985
REACTOME_FOXO_MEDIATED_TRANSCRIPTION_OF_CELL_CYCLE_GENES	0.195821	0.463737	0.994965
REACTOME_ERCC6_CSB_AND_EHMT2_G9A_POSITIVELY_REGULATE_RRNA_EXPRESSION	0.16431	0.463536	0.997
