# Supplementary material for: LncRNA profile study reveals a seven-lncRNA signature predicts the prognosis of patients with colorectal cancer
Source: Biomark Res. 2020 Feb 28;8:8. doi: 10.1186/s40364-020-00187-3 (PMC7047379; doi:10.1186/s40364-020-00187-3)
Supplement: Supplementary file 4 — Additional file 4 Table S6A. LncRNAs associated protein identified in ENCORI database. Table S6B. LncRNAs associated miRNAs identified in ENCORI database. [file 40364_2020_187_MOESM4_ESM.xlsx]

## Sheet: LncRNA-protein
Table S6A. LncRNAs associated protein identified in ENCORI database.
RBP	geneID	geneName	geneType	clusterNum	clipExpNum	clipIDnum	HepG2	K562	pancancerNum
CSTF2T	ENSG00000237187	NR2F1-AS1	antisense	12	3	13	NA	NA	0
DGCR8	ENSG00000237187	NR2F1-AS1	antisense	8	4	9	NA	NA	0
DHX9	ENSG00000237187	NR2F1-AS1	antisense	10	3	11	NA	NA	0
ELAVL1	ENSG00000237187	NR2F1-AS1	antisense	309	4	331	NA	NA	0
EWSR1	ENSG00000237187	NR2F1-AS1	antisense	8	3	9	NA	NA	0
FUS	ENSG00000237187	NR2F1-AS1	antisense	105	4	110	NA	NA	0
HNRNPA1	ENSG00000237187	NR2F1-AS1	antisense	48	4	62	NA	NA	0
HNRNPC	ENSG00000237187	NR2F1-AS1	antisense	43	4	43	1.704	NA	0
HNRNPK	ENSG00000237187	NR2F1-AS1	antisense	7	3	7	NA	NA	0
HNRNPM	ENSG00000237187	NR2F1-AS1	antisense	5	3	5	NA	NA	0
IGF2BP2	ENSG00000237187	NR2F1-AS1	antisense	125	4	161	NA	NA	0
MOV10	ENSG00000237187	NR2F1-AS1	antisense	9	3	9	NA	NA	0
MSI1	ENSG00000237187	NR2F1-AS1	antisense	23	3	23	NA	NA	0
QKI	ENSG00000237187	NR2F1-AS1	antisense	10	3	12	NA	NA	0
RBFOX2	ENSG00000237187	NR2F1-AS1	antisense	18	6	18	NA	NA	0
TAF15	ENSG00000237187	NR2F1-AS1	antisense	53	5	68	NA	NA	0
TARDBP	ENSG00000237187	NR2F1-AS1	antisense	32	4	32	NA	NA	0
U2AF2	ENSG00000237187	NR2F1-AS1	antisense	225	10	373	NA	NA	0
UPF1	ENSG00000237187	NR2F1-AS1	antisense	43	4	46	NA	NA	0
DGCR8	ENSG00000171889	MIR31HG	sense_overlapping	6	4	10	NA	NA	0
DHX9	ENSG00000171889	MIR31HG	sense_overlapping	3	3	3	NA	NA	0
DICER1	ENSG00000171889	MIR31HG	sense_overlapping	1	4	4	NA	NA	0
ELAVL1	ENSG00000171889	MIR31HG	sense_overlapping	114	5	130	NA	NA	0
FUS	ENSG00000171889	MIR31HG	sense_overlapping	25	4	26	NA	NA	0
HNRNPA1	ENSG00000171889	MIR31HG	sense_overlapping	58	4	91	NA	NA	0
HNRNPC	ENSG00000171889	MIR31HG	sense_overlapping	188	3	213	NA	NA	0
HNRNPM	ENSG00000171889	MIR31HG	sense_overlapping	6	3	6	NA	NA	0
IGF2BP2	ENSG00000171889	MIR31HG	sense_overlapping	151	3	186	NA	NA	0
MSI1	ENSG00000171889	MIR31HG	sense_overlapping	26	3	26	NA	NA	0
RBFOX2	ENSG00000171889	MIR31HG	sense_overlapping	27	4	27	NA	NA	0
RBM10	ENSG00000171889	MIR31HG	sense_overlapping	25	3	26	NA	NA	0
TAF15	ENSG00000171889	MIR31HG	sense_overlapping	17	6	20	NA	NA	0
TARDBP	ENSG00000171889	MIR31HG	sense_overlapping	35	5	35	NA	NA	0
U2AF2	ENSG00000171889	MIR31HG	sense_overlapping	231	8	390	NA	NA	0
UPF1	ENSG00000171889	MIR31HG	sense_overlapping	49	3	50	NA	NA	0
ADAR	ENSG00000261780	CTD-2354A18.1	processed_transcript	14	3	14	NA	NA	0
FUS	ENSG00000261780	CTD-2354A18.1	processed_transcript	3	3	3	NA	NA	0
RBFOX2	ENSG00000261780	CTD-2354A18.1	processed_transcript	9	3	9	NA	NA	0
TARDBP	ENSG00000261780	CTD-2354A18.1	processed_transcript	13	4	13	NA	NA	0
DGCR8	ENSG00000250742	RP11-834C11.4	lincRNA	4	4	6	NA	NA	0
DHX9	ENSG00000250742	RP11-834C11.4	lincRNA	3	3	3	NA	NA	0
ELAVL1	ENSG00000250742	RP11-834C11.4	lincRNA	15	4	19	NA	NA	0
FMR1	ENSG00000250742	RP11-834C11.4	lincRNA	10	4	17	NA	NA	0
FUS	ENSG00000250742	RP11-834C11.4	lincRNA	6	4	6	NA	NA	0
HNRNPA2B1	ENSG00000250742	RP11-834C11.4	lincRNA	3	4	6	NA	NA	0
HNRNPC	ENSG00000250742	RP11-834C11.4	lincRNA	6	4	8	NA	NA	0
MOV10	ENSG00000250742	RP11-834C11.4	lincRNA	15	3	21	NA	NA	0
SRSF1	ENSG00000250742	RP11-834C11.4	lincRNA	2	3	3	NA	NA	0
TAF15	ENSG00000250742	RP11-834C11.4	lincRNA	3	3	3	NA	NA	0
U2AF2	ENSG00000250742	RP11-834C11.4	lincRNA	2	3	3	NA	NA	0
UPF1	ENSG00000250742	RP11-834C11.4	lincRNA	11	4	11	NA	NA	0
FUS	ENSG00000225187	AC073283.1	antisense	4	3	4	NA	NA	0
HNRNPK	ENSG00000225187	AC073283.1	antisense	4	3	5	NA	NA	0
ELAVL1	ENSG00000267242	AC069278.4	lincRNA	2	3	3	NA	NA	0
MOV10	ENSG00000267242	AC069278.4	lincRNA	22	4	30	NA	NA	0

## Sheet: LncRNA-miRNA
Table S6B. LncRNAs associated miRNAs identified in ENCORI database.
miRNAid	miRNAname	geneID	geneName	geneType	chromosome	start	end	strand	clipExpNum	degraExpNum	RBP	merClass	miRseq	align	targetSeq	pancancerNum
MIMAT0006764	hsa-miR-320d	ENSG00000237187	NR2F1-AS1	antisense	chr5	92745659	92745677	-	1	0	AGO2	7mer-m8	aggagaguugGGUCGAAAa	:|||||||	ugaaaaugugUCAGCUUUu	2
MIMAT0005793	hsa-miR-320c	ENSG00000237187	NR2F1-AS1	antisense	chr5	92745659	92745678	-	1	0	AGO2	7mer-m8	ugggagaguugGGUCGAAAa	:|||||||	uugaaaaugugUCAGCUUUu	2
MIMAT0018944	hsa-miR-4429	ENSG00000237187	NR2F1-AS1	antisense	chr5	92745659	92745678	-	1	0	AGO2	7mer-m8	gcggagagucgGGUCGAAAa	:|||||||	uugaaaaugugUCAGCUUUu	0
MIMAT0000510	hsa-miR-320a	ENSG00000237187	NR2F1-AS1	antisense	chr5	92745659	92745680	-	1	0	AGO2	7mer-m8	agcgggagaguugGGUCGAAAa	:|||||||	aauugaaaaugugUCAGCUUUu	5
MIMAT0005792	hsa-miR-320b	ENSG00000237187	NR2F1-AS1	antisense	chr5	92745659	92745680	-	1	0	AGO2	7mer-m8	aacgggagaguugGGUCGAAAa	:|||||||	aauugaaaaugugUCAGCUUUu	9
MIMAT0020924	hsa-miR-642a-3p	ENSG00000237187	NR2F1-AS1	antisense	chr5	92745665	92745686	-	1	0	AGO2	8mer	ccaagggagaggUUUACACAGa	|||||||||	caucugaauugaAAAUGUGUCa	3
MIMAT0018444	hsa-miR-642b-3p	ENSG00000237187	NR2F1-AS1	antisense	chr5	92745665	92745691	-	1	0	AGO2	8mer	ccCAGGGAGA---GG--UUUACACAGa	|||| ||| :: |||||||||	guGUCCAUCUGAAUUGAAAAUGUGUCa	1
MIMAT0025857	hsa-miR-892c-5p	ENSG00000237187	NR2F1-AS1	antisense	chr5	92745677	92745697	-	1	0	AGO2	7mer-m8	acugacCGUGGAAAGACUUAu	|:::| |||||||	ugaggaGUGUCCAUCUGAAUu	4
MIMAT0002173	hsa-miR-483-3p	ENSG00000237187	NR2F1-AS1	antisense	chr5	92745688	92745708	-	1	0	AGO2	7mer-m8	uucugcccuccuCUCCUCACu	||||||||	ugucuuugucuuGAGGAGUGu	2
MIMAT0017997	hsa-miR-3617-5p	ENSG00000237187	NR2F1-AS1	antisense	chr5	92745702	92745722	-	1	0	AGO2	7mer-m8	ggguagaacgUUGAUACAGAAa	:|| |||||||	gccaacaauaGAC-AUGUCUUu	1
MIMAT0003311	hsa-miR-641	ENSG00000237187	NR2F1-AS1	antisense	chr5	92745702	92745724	-	1	0	AGO2	7mer-m8	cuccacUGAGAUAGGAUACAGAAa	|| || | |||||||	gagccaACAAUAGAC-AUGUCUUu	5
MIMAT0000431	hsa-miR-140-5p	ENSG00000237187	NR2F1-AS1	antisense	chr5	92746868	92746887	-	1	0	AGO2	7mer-m8	gaUGGUAUCCCAUUUUGGUGAc	||:||| || :|||||||	uuACUAUA-UGU-GAACCACUg	6
MIMAT0002830	hsa-miR-520f-3p	ENSG00000237187	NR2F1-AS1	antisense	chr5	92747127	92747150	-	1	0	AGO2	7mer-m8	uuGGGAGAUUUUCC--UUCGUGAa	|:||:|::|| | |||||||	uuCUCUUUGGAAAGAUAAGCACUg	5
MIMAT0002813	hsa-miR-493-5p	ENSG00000237187	NR2F1-AS1	antisense	chr5	92879521	92879542	-	2	0	AGO2	7mer-m8	uuacuuucGGAUGGUACAUGUu	|| |: |||||||	auuuacuaCCAAUAAUGUACAu	0
MIMAT0004929	hsa-miR-190b	ENSG00000237187	NR2F1-AS1	antisense	chr5	92879608	92879628	-	1	0	AGO2	7mer-m8	uugggUUAUAGUU-UGUAUAGu	|:|: ||| |||||||	uuggaAGUG-CAAUACAUAUCg	4
MIMAT0000458	hsa-miR-190a-5p	ENSG00000237187	NR2F1-AS1	antisense	chr5	92879608	92879630	-	1	0	AGO2	7mer-m8	ugGAUUAUAUAGUU-UGUAUAGu	:|:: | ||| |||||||	uuUUGGAAGUGCAAUACAUAUCg	10
MIMAT0018199	hsa-miR-3924	ENSG00000237187	NR2F1-AS1	antisense	chr5	92879610	92879629	-	1	0	AGO2	7mer-m8	ucAUCGUCAGUGUAUAUGUAUa	|:| ||| :|| |||||||	uuUGGAAGU-GCA-AUACAUAu	1
MIMAT0000707	hsa-miR-363-3p	ENSG00000237187	NR2F1-AS1	antisense	chr5	92879615	92879633	-	1	0	AGO2	8mer	augucuACCUAUGGCACGUUAa	|||| | |||||||	acuuuuUGGA-A--GUGCAAUa	4
MIMAT0003218	hsa-miR-92b-3p	ENSG00000237187	NR2F1-AS1	antisense	chr5	92879615	92879634	-	1	0	AGO2	8mer	ccuccggcCCUGCUCACGUUAu	||| ||||||||	aacuuuuuGGA--AGUGCAAUa	4
MIMAT0000081	hsa-miR-25-3p	ENSG00000237187	NR2F1-AS1	antisense	chr5	92879615	92879636	-	1	0	AGO2	8mer	agucuggcucugUUCACGUUAc	|||||||||	caaacuuuuuggAAGUGCAAUa	13
MIMAT0000092	hsa-miR-92a-3p	ENSG00000237187	NR2F1-AS1	antisense	chr5	92879615	92879636	-	1	0	AGO2	8mer	uguccggcccugUUCACGUUAu	|||||||||	caaacuuuuuggAAGUGCAAUa	16
MIMAT0000719	hsa-miR-367-3p	ENSG00000237187	NR2F1-AS1	antisense	chr5	92879615	92879636	-	1	0	AGO2	8mer	agUGGUAACGAUUUCACGUUAa	| | || : :|||||||||	caAACUUUUUGGAAGUGCAAUa	2
MIMAT0000090	hsa-miR-32-5p	ENSG00000237187	NR2F1-AS1	antisense	chr5	92879615	92879637	-	1	0	AGO2	8mer	acgUUGAAUCA-UUACACGUUAu	||||| | :| |||||||	acaAACUUUUUGGAAGUGCAAUa	12
MIMAT0002855	hsa-miR-520d-5p	ENSG00000237187	NR2F1-AS1	antisense	chr5	92879649	92879668	-	1	0	AGO2	7mer-m8	cuuucccgaagGGAAACAUc	||||||||	cagacugugggCCUUUGUAu	3
MIMAT0002849	hsa-miR-524-5p	ENSG00000237187	NR2F1-AS1	antisense	chr5	92879649	92879670	-	1	0	AGO2	7mer-m8	cucUUUCACGAAGGGAAACAUc	|:| ||: ||||||||	gucAGACUGUGGGCCUUUGUAu	4
MIMAT0000448	hsa-miR-136-5p	ENSG00000237187	NR2F1-AS1	antisense	chr5	92916631	92916650	-	1	0	AGO2	8mer	agGUAGUAGUUUUGUUUACCUCa	|| | ||:|| |||||||	ucCAGC-UCGAA--UAAUGGAGa	2
MIMAT0004748	hsa-miR-423-5p	ENSG00000237187	NR2F1-AS1	antisense	chr5	92916648	92916670	-	1	0	AGO2	7mer-m8	uuuCAGAGCGAGAGACGGGGAGu	| || | | | |||||||	cguGCCUGCCCCACAGCCCCUCc	11
MIMAT0015064	hsa-miR-3184-5p	ENSG00000237187	NR2F1-AS1	antisense	chr5	92916648	92916671	-	1	0	AGO2	7mer-m8	uuuucgagccagacucCGGGGAGu	|||||||	ccgugccugccccacaGCCCCUCc	1
MIMAT0018003	hsa-miR-3622a-5p	ENSG00000237187	NR2F1-AS1	antisense	chr5	92916663	92916684	-	1	0	AGO2	7mer-m8	gaguggacucGAGGGCACGGAc	:||||||||||	auaaaagguuUUCCCGUGCCUg	1
MIMAT0000428	hsa-miR-135a-5p	ENSG00000267242	AC069278.4	lincRNA	chr19	44978647	44978671	-	1	0	AGO1-4	7mer-m8	agUGUA-UCCUUAU-UUUUCGGUAu	| || | |||| | |||||||	aaAAAUAAAAAAUAUAUAAGCCAUg	0
MIMAT0000758	hsa-miR-135b-5p	ENSG00000267242	AC069278.4	lincRNA	chr19	44978647	44978671	-	1	0	AGO1-4	7mer-m8	agUGUA-UCCUUA-CUUUUCGGUAu	| || | ||| | |||||||	aaAAAUAAAAAAUAUAUAAGCCAUg	0
MIMAT0002171	hsa-miR-410-3p	ENSG00000267242	AC069278.4	lincRNA	chr19	44978702	44978722	-	1	0	AGO1-4	8mer	ugUCCGGUAGACACAAUAUAa	| |:: | |||||||||	ugAUGUUUUGAGUGUUAUAUa	0
MIMAT0004916	hsa-miR-888-5p	ENSG00000267242	AC069278.4	lincRNA	chr19	44978709	44978729	-	1	0	AGO1-4	7mer-m8	acuGACUGUCGAAAAACUCAu	:| |:: : ||||||||	gguUUAAUGAUGUUUUGAGUg	0
MIMAT0004600	hsa-miR-144-5p	ENSG00000267242	AC069278.4	lincRNA	chr19	44978788	44978808	-	3	0	AGO1,AGO1-4	7mer-m8	gaaUGUCAUAUACUACUAUAGg	| | | || |||||||	ugaAAAUUUUA-ACUGAUAUCu	0
MIMAT0000275	hsa-miR-218-5p	ENSG00000267242	AC069278.4	lincRNA	chr19	44978838	44978856	-	1	0	AGO2	8mer	ugUACCAAUCUAGUUCGUGUu	|| ||| : |||||||	ccAUCUUUAAG--AAGCACAa	0
MIMAT0000076	hsa-miR-21-5p	ENSG00000267242	AC069278.4	lincRNA	chr19	44979288	44979309	-	1	0	AGO1-4	7mer-m8	aguuguagucagACUAUUCGAu	| |||||||	aucccagaaaggUAAUAAGCUg	0
MIMAT0003258	hsa-miR-590-5p	ENSG00000267242	AC069278.4	lincRNA	chr19	44979288	44979309	-	1	0	AGO1-4	7mer-m8	gacgugaaaauacUUAUUCGAg	||||||||	aucccagaaagguAAUAAGCUg	0
MIMAT0004793	hsa-miR-556-3p	ENSG00000267242	AC069278.4	lincRNA	chr19	44979292	44979313	-	1	0	AGO1-4	8mer	uuucuacucgaUUACCAUUAUa	|| |||||||	ucugaucccagAAAGGUAAUAa	0
MIMAT0000738	hsa-miR-383-5p	ENSG00000267242	AC069278.4	lincRNA	chr19	44979306	44979330	-	1	0	AGO1-4	7mer-m8	ucGGUGU-UAG--UGGAAGACUAGa	|||:| ||: | | |||||||	gaCCAUAUAUUGAAGCCUCUGAUCc	0
MIMAT0022724	hsa-miR-1277-5p	ENSG00000267242	AC069278.4	lincRNA	chr19	44979319	44979342	-	1	0	AGO1-4	7mer-m8	uauGCAUGUAUAUAUAUAUAUAAa	| |::: ||: |||||||	aauCCUGUGGAUGACCAUAUAUUg	0
MIMAT0001627	hsa-miR-433-3p	ENSG00000267242	AC069278.4	lincRNA	chr19	44979347	44979368	-	1	0	AGO1-4	8mer	uguggcuccucgggUAGUACUa	|||||||	gaccuuucccuugaAUCAUGAa	0
MIMAT0017997	hsa-miR-3617-5p	ENSG00000267242	AC069278.4	lincRNA	chr19	44979371	44979393	-	1	0	AGO1-4	7mer-m8	ggguaGAAC--GUUGAUACAGAAa	:||| :||| |||||||	uaagaUUUGAUUAAC-AUGUCUUu	0
MIMAT0003311	hsa-miR-641	ENSG00000267242	AC069278.4	lincRNA	chr19	44979371	44979395	-	1	0	AGO1-4	7mer-m8	cuccaCUGAGAUAG-GAUACAGAAa	||:|: ||: |||||||	uuuaaGAUUUGAUUAACAUGUCUUu	0
MIMAT0022701	hsa-miR-506-5p	ENSG00000250742	RP11-834C11.4	lincRNA	chr12	54520159	54520180	+	2	0	AGO2	7mer-m8	aauucauuguggaaGGACUUAu	|||||||	ccccagcccgggcgCCUGAAUg	1
MIMAT0005824	hsa-miR-1179	ENSG00000250742	RP11-834C11.4	lincRNA	chr12	54520163	54520183	+	2	0	AGO2	7mer-m8	gguugguuacuuuCUUACGAa	|||||||	agcccgggcgccuGAAUGCUc	1
MIMAT0002874	hsa-miR-503-5p	ENSG00000250742	RP11-834C11.4	lincRNA	chr12	54520180	54520202	+	2	0	AGO2	7mer-m8	gacgucuugacaagGGCGACGAu	:|||||||	gcucucccuccggaUCGCUGCUc	4
MIMAT0002807	hsa-miR-491-5p	ENSG00000250742	RP11-834C11.4	lincRNA	chr12	54520192	54520213	+	2	0	AGO2	7mer-m8	ggAGU-ACCUUCCCAAGGGGUGa	||: || ||| |||||||	gaUCGCUGCUCGGG-UCCCCACu	4
MIMAT0002858	hsa-miR-520g-3p	ENSG00000250742	RP11-834C11.4	lincRNA	chr12	54520194	54520217	+	2	0	AGO2	7mer-m8	ugugagauuucccuucGUGAAACa	|||||||	ucgcugcucgggucccCACUUUGg	4
MIMAT0002867	hsa-miR-520h	ENSG00000250742	RP11-834C11.4	lincRNA	chr12	54520196	54520217	+	2	0	AGO2	7mer-m8	ugagauuucccuucGUGAAACa	|||||||	gcugcucgggucccCACUUUGg	2
MIMAT0017950	hsa-miR-2355-3p	ENSG00000250742	RP11-834C11.4	lincRNA	chr12	54520335	54520354	+	1	0	AGO3	8mer	uagAGGUUUGUCGUUCCUGUUa	|:::|: || ||||||||	ucgUUUGAG-AG-AAGGACAAa	5
MIMAT0000077	hsa-miR-22-3p	ENSG00000250742	RP11-834C11.4	lincRNA	chr12	54525816	54525837	+	4	0	AGO1,AGO2	7mer-m8	ugucaagaaguugaCCGUCGAa	|||||||	cggcaaagaaggaaGGCAGCUu	8
MIMAT0005797	hsa-miR-1301-3p	ENSG00000250742	RP11-834C11.4	lincRNA	chr12	54525841	54525864	+	1	0	AGO1-4	7mer-m8	cuUCAGUGAGGGUCCGUCGACGUu	|| | :| :: |||||||||	ccAGACCUUGGUGAGCAGCUGCAg	3
MIMAT0020541	hsa-miR-5047	ENSG00000250742	RP11-834C11.4	lincRNA	chr12	54525845	54525864	+	1	0	AGO1-4	7mer-m8	ugGAA-UGUUGGCGUCGACGUu	||| :::| |||||||||	acCUUGGUGA--GCAGCUGCAg	0
MIMAT0013517	hsa-miR-2682-5p	ENSG00000250742	RP11-834C11.4	lincRNA	chr12	54525846	54525872	+	1	0	AGO1-4	7mer-m8	cugcagACUUGUC-A-G--UGACGGAc	|||:||| | | |||||||	ccuuggUGAGCAGCUGCAGACUGCCUg	5
MIMAT0000685	hsa-miR-34b-5p	ENSG00000250742	RP11-834C11.4	lincRNA	chr12	54525849	54525872	+	1	0	AGO1-4	7mer-m8	guUAGUCGAUUAC-UGUGACGGAu	:| ||| : || | |||||||	ugGUGAGCAGCUGCAGACUGCCUg	1
MIMAT0010251	hsa-miR-449c-5p	ENSG00000250742	RP11-834C11.4	lincRNA	chr12	54525852	54525872	+	1	0	AGO1-4	7mer-m8	ugUCGGCGAUCGUUAUGUGACGGAu	||| ||| |||: |||||||	ugAGCAGCU-GCAG---ACUGCCUg	1
MIMAT0002175	hsa-miR-485-5p	ENSG00000250742	RP11-834C11.4	lincRNA	chr12	54525866	54525887	+	1	0	AGO1-4	7mer-m8	cuuaaguagugccgGUCGGAGa	|||||||	cugccugccuagaaCAGCCUCc	2
MIMAT0027668	hsa-miR-6884-5p	ENSG00000250742	RP11-834C11.4	lincRNA	chr12	54525866	54525887	+	1	0	AGO1-4	7mer-m8	guuguaguggaagaGUCGGAGa	|||||||	cugccugccuagaaCAGCCUCc	2
MIMAT0019218	hsa-miR-3194-3p	ENSG00000250742	RP11-834C11.4	lincRNA	chr12	54525936	54525959	+	2	0	AGO2	7mer-m8	ugACGGUC-ACUC-GUCGUCUCGa	|| || | || |:|||||||	ucUGGAAGCUCAGCCGGCAGAGCu	0
MIMAT0001412	hsa-miR-18b-5p	ENSG00000250742	RP11-834C11.4	lincRNA	chr12	54526156	54526179	+	3	0	AGO2	7mer-m8	gaUUGAC-GUGAUCUACGUGGAAu	:|| | ||: | ||||||||	cuGACAGUCAUGAACUGCACCUUc	3
MIMAT0000072	hsa-miR-18a-5p	ENSG00000250742	RP11-834C11.4	lincRNA	chr12	54526157	54526179	+	3	0	AGO2	7mer-m8	gauagacGUGAUCUACGUGGAAu	||: | ||||||||	ugacaguCAUGAACUGCACCUUc	8
MIMAT0019861	hsa-miR-4735-3p	ENSG00000250742	RP11-834C11.4	lincRNA	chr12	54526160	54526179	+	3	0	AGO2	7mer-m8	uaCAG-AUUAAACUCGUGGAAa	||| |:| | |||||||	caGUCAUGAACU--GCACCUUc	0
MIMAT0000076	hsa-miR-21-5p	ENSG00000250742	RP11-834C11.4	lincRNA	chr12	54526176	54526198	+	3	0	AGO2	8mer	aguuGUAGUCA-GACUAUUCGAu	|| | | | |||||||	cuucCAGCCCUGCCCAUAAGCUa	5
MIMAT0003258	hsa-miR-590-5p	ENSG00000250742	RP11-834C11.4	lincRNA	chr12	54526177	54526198	+	3	0	AGO2	8mer	gacgugaaaauacuUAUUCGAg	|||||||	uuccagcccugcccAUAAGCUa	12
MIMAT0022270	hsa-miR-5579-3p	ENSG00000250742	RP11-834C11.4	lincRNA	chr12	54526179	54526199	+	3	0	AGO2	7mer-m8	cuagaccAUGAGGAAUUCGAUu	|:| || |||||||	ccagcccUGC-CCAUAAGCUAc	2
MIMAT0003215	hsa-miR-552-3p	ENSG00000250742	RP11-834C11.4	lincRNA	chr12	54526356	54526374	+	2	0	AGO1,AGO2	7mer-m8	aacagaUUGGUCAGUGGACAa	::||| |||||||	caccaaGGCCA--CACCUGUu	3
MIMAT0002817	hsa-miR-495-3p	ENSG00000250742	RP11-834C11.4	lincRNA	chr12	54526393	54526414	+	2	0	AGO2	7mer-m8	uuCUUC-ACGUGGUACAAACAAa	||:| ||:| | |||||||	guGAGGAUGUA-AAGGUUUGUUg	2
MIMAT0022479	hsa-miR-5688	ENSG00000250742	RP11-834C11.4	lincRNA	chr12	54526395	54526414	+	2	0	AGO2	7mer-m8	cgaCAAAAUGUCCACAAACAAu	| | || || |||||||	gagGAUGUAAAG--GUUUGUUg	0
MIMAT0004502	hsa-miR-28-3p	ENSG00000250742	RP11-834C11.4	lincRNA	chr12	54526478	54526502	+	14	3	AGO1,AGO1-4,AGO2,AGO3	8mer	agguccucGAGUGU---UAGAUCAc	|| |:| |||||||	ucauuccaCUAAUAUUUAUCUAGUa	6
MIMAT0003242	hsa-miR-577	ENSG00000250742	RP11-834C11.4	lincRNA	chr12	54526480	54526499	+	9	2	AGO1,AGO1-4,AGO2	8mer	guccaUGGUUAUAAAAUAGAu	||:|||| |||||||	auuccACUAAUA-UUUAUCUa	4
MIMAT0000095	hsa-miR-96-5p	ENSG00000250742	RP11-834C11.4	lincRNA	chr12	54526497	54526518	+	17	0	AGO1,AGO1-4,AGO2,AGO3	7mer-m8	ucguuuuuACACGAUCACGGUUu	| | || |||||||	cuaguaccUAUUCU-GUGCCAAg	13
MIMAT0005796	hsa-miR-1271-5p	ENSG00000250742	RP11-834C11.4	lincRNA	chr12	54526497	54526518	+	17	0	AGO1,AGO1-4,AGO2,AGO3	7mer-m8	acUCACGAACGAUCCACGGUUc	||| | | :| |||||||	cuAGUACCUAUUCUGUGCCAAg	4
MIMAT0000414	hsa-let-7g-5p	ENSG00000250742	RP11-834C11.4	lincRNA	chr12	54526507	54526534	+	16	1	AGO1,AGO1-4,AGO2,AGO3	8mer	uuGACAU-GUU--UGAU---GAUGGAGu	||||: ||| |:|: |||||||	uuCUGUGCCAAGCAUUGUCUCUACCUCa	6
MIMAT0000063	hsa-let-7b-5p	ENSG00000250742	RP11-834C11.4	lincRNA	chr12	54526512	54526534	+	16	1	AGO1,AGO1-4,AGO2,AGO3	8mer	uuGGU--GUGUUGGAUGAUGGAGu	||| ||: ::|| |||||||	ugCCAAGCAUUGUCU-CUACCUCa	7
MIMAT0000064	hsa-let-7c-5p	ENSG00000250742	RP11-834C11.4	lincRNA	chr12	54526512	54526534	+	16	1	AGO1,AGO1-4,AGO2,AGO3	8mer	uuGGUAUGU--UGGAUGAUGGAGu	||| :|| ::|| |||||||	ugCCAAGCAUUGUCU-CUACCUCa	1
MIMAT0000065	hsa-let-7d-5p	ENSG00000250742	RP11-834C11.4	lincRNA	chr12	54526512	54526534	+	16	1	AGO1,AGO1-4,AGO2,AGO3	8mer	uuGAUACGU--UGGAUGAUGGAGa	| | ||| ::|| |||||||	ugCCAAGCAUUGUCU-CUACCUCa	13
MIMAT0000066	hsa-let-7e-5p	ENSG00000250742	RP11-834C11.4	lincRNA	chr12	54526512	54526534	+	16	1	AGO1,AGO1-4,AGO2,AGO3	8mer	uuGAUAUGUUGGAG-GAUGGAGu	| | :|| : || |||||||	ugCCAAGCAUUGUCUCUACCUCa	3
MIMAT0000096	hsa-miR-98-5p	ENSG00000250742	RP11-834C11.4	lincRNA	chr12	54526513	54526534	+	15	1	AGO1,AGO1-4,AGO2,AGO3	8mer	uuGUUAUGUUG-AAUGAUGGAGu	||| :|| : | |||||||	gcCAA-GCAUUGUCUCUACCUCa	8
MIMAT0000062	hsa-let-7a-5p	ENSG00000250742	RP11-834C11.4	lincRNA	chr12	54526514	54526534	+	15	1	AGO1,AGO1-4,AGO2,AGO3	8mer	uugauaUGUUGGAUGAUGGAGu	|: ::|| |||||||	ccaagcAUUGUCU-CUACCUCa	5
MIMAT0000067	hsa-let-7f-5p	ENSG00000250742	RP11-834C11.4	lincRNA	chr12	54526514	54526534	+	15	1	AGO1,AGO1-4,AGO2,AGO3	8mer	uugauaUGUUAGAUGAUGGAGu	|: :||| |||||||	ccaagcAUUGUCU-CUACCUCa	3
MIMAT0000415	hsa-let-7i-5p	ENSG00000250742	RP11-834C11.4	lincRNA	chr12	54526514	54526534	+	15	1	AGO1,AGO1-4,AGO2,AGO3	8mer	uugUCGUGUUUGAUGAUGGAGu	||||: : || |||||||	ccaAGCAUUGUCU-CUACCUCa	2
MIMAT0018980	hsa-miR-4458	ENSG00000250742	RP11-834C11.4	lincRNA	chr12	54526516	54526534	+	15	1	AGO1,AGO1-4,AGO2,AGO3	8mer	aagaaGGUGUGGAUGGAGa	:::: :|||||||	aagcaUUGUCUCUACCUCa	1
MIMAT0019036	hsa-miR-4500	ENSG00000250742	RP11-834C11.4	lincRNA	chr12	54526519	54526534	+	15	1	AGO1,AGO1-4,AGO2,AGO3	8mer	uucuuuGAUGAUGGAGu	|| |||||||	cauuguCU-CUACCUCa	0
MIMAT0000419	hsa-miR-27b-3p	ENSG00000250742	RP11-834C11.4	lincRNA	chr12	54526557	54526578	+	6	0	AGO1-4,AGO2	7mer-m8	cgUCUUGA-AUCGGUGACACUu	| ||:| | | |||||||	aaAAAAUUCUUGGAACUGUGAg	7
MIMAT0000084	hsa-miR-27a-3p	ENSG00000250742	RP11-834C11.4	lincRNA	chr12	54526559	54526578	+	6	0	AGO1-4,AGO2	7mer-m8	cgccuuGAAUCGGUGACACUu	|||:| |||||||	aaaauuCUUGG-AACUGUGAg	12
MIMAT0000427	hsa-miR-133a-3p	ENSG00000250742	RP11-834C11.4	lincRNA	chr12	54526580	54526601	+	6	0	AGO1,AGO2	7mer-m8	gucgaccaACUUCCCCUGGUUu	|| | |||||||	cuucaaugUGUUGUGGACCAAu	3
MIMAT0000770	hsa-miR-133b	ENSG00000250742	RP11-834C11.4	lincRNA	chr12	54526580	54526601	+	6	0	AGO1,AGO2	7mer-m8	aucgaccaACUUCCCCUGGUUu	|| | |||||||	cuucaaugUGUUGUGGACCAAu	3
